# Supplementary material for: Associations between early life adversity and the development of gray matter macrostructure and microstructure
Source: Psychol Med. 2025 Dec 18;55:e384. doi: 10.1017/S0033291725102651 (PMC13058625; doi:10.1017/S0033291725102651)
Supplement: Thorsen et al. supplementary material [file S0033291725102651sup001.zip]

Archive with 4 entries (4 files):
- S0033291725102651sup001.xlsx
- S0033291725102651sup002.xlsx
- S0033291725102651sup003.xlsx
- S0033291725102651sup004.xlsx
