# Supplementary material for: Associations between early life adversity and the development of gray matter macrostructure and microstructure
Source: Psychol Med. 2025 Dec 18;55:e384. doi: 10.1017/S0033291725102651 (PMC13058625; doi:10.1017/S0033291725102651)
Supplement: Thorsen et al. supplementary material [file S0033291725102651sup001.zip › S0033291725102651sup001.xlsx]

## Sheet: S1 Trauma ~ thickness
Trauma exposure ~ thickness at age 9-11, unadjusted for SES
region	t_TS	p_TS	StdB_TS	CI_low_TS	CI_high_TS	p_TS_FDR
smri_thick_cdk_bankssts_bil	-2.62973	0.00856176	-0.0292222	-0.0510052	-0.00743931	0.0299661
smri_thick_cdk_cdacate_bil	-1.43666	0.150853	-0.0159139	-0.0376276	0.00579987	0.211194
smri_thick_cdk_cdmdfr_bil	-1.74874	0.0803741	-0.0191927	-0.0407069	0.00232145	0.130179
smri_thick_cdk_cuneus_bil	-1.82274	0.0683807	-0.0196332	-0.0407478	0.00148131	0.123872
smri_thick_cdk_ehinal_bil	-1.15965	0.246224	-0.0127201	-0.0342219	0.00878173	0.315345
smri_thick_cdk_fusiform_bil	-2.05426	0.0399828	-0.0226484	-0.0442605	-0.00103636	0.0874624
smri_thick_cdk_ifpl_bil	-2.16966	0.0300617	-0.0228367	-0.0434694	-0.00220407	0.0701441
smri_thick_cdk_iftm_bil	-2.89976	0.00374456	-0.0317319	-0.0531829	-0.0102809	0.0233006
smri_thick_cdk_ihcate_bil	0.299731	0.76439	0.00333466	-0.0184742	0.0251435	0.836051
smri_thick_cdk_locc_bil	-4.59288	4.43817e-06	-0.0438728	-0.0625979	-0.0251477	0.000155336
smri_thick_cdk_lobfr_bil	-3.15518	0.00160994	-0.0343654	-0.055716	-0.0130148	0.0187771
smri_thick_cdk_lingual_bil	-2.83043	0.00466011	-0.0302513	-0.0512023	-0.00930025	0.0233006
smri_thick_cdk_mobfr_bil	0.338866	0.73472	0.00362735	-0.017356	0.0246107	0.829523
smri_thick_cdk_mdtm_bil	-2.47472	0.0133544	-0.026059	-0.0467007	-0.00541735	0.0424911
smri_thick_cdk_parahpal_bil	-1.25633	0.209034	-0.0138021	-0.0353377	0.00773347	0.281392
smri_thick_cdk_paracn_bil	-2.30403	0.0212464	-0.0253701	-0.0469548	-0.00378531	0.0578126
smri_thick_cdk_parsopc_bil	0.140244	0.888471	0.00153961	-0.0199803	0.0230595	0.914602
smri_thick_cdk_parsobis_bil	-0.0703475	0.943919	-0.000774401	-0.0223534	0.0208046	0.943919
smri_thick_cdk_parstgris_bil	-0.753071	0.451429	-0.00834366	-0.0300624	0.0133751	0.544828
smri_thick_cdk_pericc_bil	-2.30001	0.0214732	-0.0243065	-0.0450226	-0.00359048	0.0578126
smri_thick_cdk_postcn_bil	-2.85806	0.00427331	-0.0304171	-0.0512792	-0.00955492	0.0233006
smri_thick_cdk_ptcate_bil	0.168428	0.866251	0.00186784	-0.0198711	0.0236068	0.914602
smri_thick_cdk_precn_bil	-1.48195	0.138392	-0.016242	-0.0377261	0.00524217	0.201822
smri_thick_cdk_pc_bil	-1.8071	0.0707841	-0.0197083	-0.0410869	0.00167037	0.123872
smri_thick_cdk_rracate_bil	-1.61913	0.105458	-0.0174278	-0.0385273	0.00367176	0.16048
smri_thick_cdk_rrmdfr_bil	-2.17889	0.0293689	-0.0235406	-0.0447191	-0.00236206	0.0701441
smri_thick_cdk_sufr_bil	-2.64478	0.00819025	-0.02876	-0.0500764	-0.00744366	0.0299661
smri_thick_cdk_supl_bil	-2.73774	0.00619998	-0.0293361	-0.0503412	-0.00833104	0.0271249
smri_thick_cdk_sutm_bil	-3.07025	0.00214596	-0.0331102	-0.0542501	-0.0119703	0.0187771
smri_thick_cdk_sm_bil	-1.94273	0.0520836	-0.0200172	-0.040215	0.000180607	0.101274
smri_thick_cdk_frpole_bil	-1.14492	0.252276	-0.0126937	-0.034427	0.00903961	0.315345
smri_thick_cdk_tmpole_bil	-0.681709	0.495443	-0.00753364	-0.0291967	0.0141294	0.578017
smri_thick_cdk_trvtm_bil	-1.99169	0.0464394	-0.022007	-0.0436668	-0.000347253	0.0956106
smri_thick_cdk_insula_bil	-1.7404	0.0818267	-0.0186219	-0.0395963	0.0023524	0.130179
smri_thick_cdk_mean	-3.20332	0.00136384	-0.0341476	-0.0550441	-0.0132511	0.0187771

## Sheet: S2 Trauma ~ surface area
Trauma exposure ~ surface area at age 9-11, unadjusted for SES
region	t_TS	p_TS	StdB_TS	CI_low_TS	CI_high_TS	p_TS_FDR
smri_area_cdk_bankssts_bil	0.186279	0.852231	0.00170172	-0.0162059	0.0196093	0.976159
smri_area_cdk_cdacate_bil	-2.25543	0.0241333	-0.0211395	-0.0395125	-0.00276656	0.422333
smri_area_cdk_cdmdfr_bil	-1.05429	0.291781	-0.00936447	-0.0267759	0.00804701	0.660194
smri_area_cdk_cuneus_bil	-1.30066	0.193413	-0.0126531	-0.031723	0.00641678	0.520728
smri_area_cdk_ehinal_bil	-1.32976	0.183634	-0.0136164	-0.0336889	0.0064561	0.520728
smri_area_cdk_fusiform_bil	-1.43425	0.15154	-0.0105981	-0.0250831	0.00388685	0.520728
smri_area_cdk_ifpl_bil	-0.582028	0.560564	-0.00489404	-0.0213771	0.011589	0.934273
smri_area_cdk_iftm_bil	-3.10229	0.00192698	-0.0240448	-0.0392381	-0.00885148	0.0674441
smri_area_cdk_ihcate_bil	-0.346184	0.729214	-0.00300608	-0.0200279	0.0140158	0.966733
smri_area_cdk_locc_bil	-1.31689	0.187913	-0.0111818	-0.0278266	0.0054629	0.520728
smri_area_cdk_lobfr_bil	-0.00934622	0.992543	-7.13441e-05	-0.0150349	0.0148922	0.992543
smri_area_cdk_lingual_bil	-0.334639	0.737906	-0.00323054	-0.0221545	0.0156934	0.966733
smri_area_cdk_mobfr_bil	0.0615816	0.950898	0.000445444	-0.0137339	0.0146248	0.978865
smri_area_cdk_mdtm_bil	-1.92267	0.0545563	-0.0144464	-0.0291753	0.000282406	0.520728
smri_area_cdk_parahpal_bil	-0.900921	0.367657	-0.00814317	-0.0258614	0.00957505	0.714889
smri_area_cdk_paracn_bil	1.55102	0.120937	0.013895	-0.00366625	0.0314563	0.520728
smri_area_cdk_parsopc_bil	0.239847	0.810455	0.002272	-0.0162969	0.0208409	0.976159
smri_area_cdk_parsobis_bil	-1.32978	0.183629	-0.0112705	-0.0278846	0.00534362	0.520728
smri_area_cdk_parstgris_bil	0.149958	0.880802	0.00141966	-0.0171383	0.0199776	0.976159
smri_area_cdk_pericc_bil	-0.964868	0.33464	-0.0100862	-0.0305776	0.0104053	0.688964
smri_area_cdk_postcn_bil	-1.10632	0.268622	-0.00848479	-0.0235188	0.00654919	0.660194
smri_area_cdk_ptcate_bil	-1.68633	0.0917705	-0.0141589	-0.0306178	0.00229995	0.520728
smri_area_cdk_precn_bil	-0.380042	0.703924	-0.00298398	-0.0183753	0.0124074	0.966733
smri_area_cdk_pc_bil	0.104525	0.916755	0.000825573	-0.0146571	0.0163083	0.976159
smri_area_cdk_rracate_bil	-1.52031	0.128474	-0.0125591	-0.0287526	0.0036344	0.520728
smri_area_cdk_rrmdfr_bil	0.288069	0.773301	0.00233251	-0.0135398	0.0182048	0.966733
smri_area_cdk_sufr_bil	1.50198	0.133142	0.0111694	-0.00340802	0.0257469	0.520728
smri_area_cdk_supl_bil	0.38939	0.696998	0.00335901	-0.0135508	0.0202689	0.966733
smri_area_cdk_sutm_bil	-0.756199	0.449552	-0.00566548	-0.0203518	0.00902088	0.78917
smri_area_cdk_sm_bil	-0.753863	0.450954	-0.00636137	-0.0229028	0.01018	0.78917
smri_area_cdk_frpole_bil	-0.287958	0.773387	-0.00249293	-0.0194634	0.0144775	0.966733
smri_area_cdk_tmpole_bil	-1.72712	0.0841846	-0.0154666	-0.033021	0.00208779	0.520728
smri_area_cdk_trvtm_bil	0.391636	0.695338	0.00370046	-0.0148215	0.0222224	0.966733
smri_area_cdk_insula_bil	-0.0999606	0.920378	-0.000796493	-0.016416	0.014823	0.976159
smri_area_cdk_total	-1.03264	0.301803	-0.00543173	-0.0157428	0.00487931	0.660194

## Sheet: S3 Trauma ~ volume
Trauma exposure ~ volume at age 9-11, unadjusted for SES
region	t_TS	p_TS	StdB_TS	CI_low_TS	CI_high_TS	p_TS_FDR
smri_vol_scs_tp_bil	-0.450364	0.65246	-0.00321993	-0.017235	0.0107952	0.83847
smri_vol_scs_caudate_bil	-0.10565	0.915863	-0.00095137	-0.0186034	0.0167007	0.915863
smri_vol_scs_putamen_bil	-0.48434	0.628158	-0.00435262	-0.0219689	0.0132637	0.83847
smri_vol_scs_pallidum_bil	0.340272	0.733661	0.00294011	-0.0139974	0.0198777	0.83847
smri_vol_scs_hpus_bil	-2.6378	0.00836064	-0.02152	-0.0375124	-0.00552758	0.0668851
smri_vol_scs_amygdala_bil	-1.66243	0.0964653	-0.0136408	-0.0297254	0.00244378	0.385861
smri_vol_scs_aa_bil	0.401791	0.687849	0.00353236	-0.0137013	0.020766	0.83847
smri_vol_scs_subcorticalgv	-1.33295	0.182588	-0.00803242	-0.0198451	0.00378024	0.4869

## Sheet: S4 Trauma ~ T1w-T2w
Trauma exposure ~ T1w/T2w at age 9-11, unadjusted for SES
region	t_TS	p_TS	StdB_TS	CI_low_TS	CI_high_TS	p_TS_FDR
T1_T2r_bankssts_bil	0.925387	0.354793	0.00924509	-0.0103389	0.0288291	0.573126
T1_T2r_cdacate_bil	-0.223413	0.82322	-0.00217513	-0.0212601	0.0169098	0.960423
T1_T2r_cdmdfr_bil	1.93078	0.0535461	0.0193505	-0.000295495	0.0389965	0.405657
T1_T2r_cuneus_bil	1.02409	0.305821	0.0105277	-0.00962375	0.0306791	0.549089
T1_T2r_ehinal_bil	-0.401457	0.688095	-0.00407904	-0.0239964	0.0158384	0.875757
T1_T2r_fusiform_bil	0.328035	0.742893	0.0033159	-0.0164991	0.0231309	0.917692
T1_T2r_ifpl_bil	1.22484	0.220671	0.01221	-0.00733115	0.0317512	0.539755
T1_T2r_iftm_bil	0.0125855	0.989959	0.000116912	-0.0180928	0.0183266	0.989959
T1_T2r_ihcate_bil	1.87285	0.0611258	0.0194639	-0.000908432	0.0398362	0.405657
T1_T2r_locc_bil	0.250331	0.802338	0.00241221	-0.016477	0.0213014	0.960423
T1_T2r_lobfr_bil	1.04027	0.298244	0.01097	-0.00970147	0.0316414	0.549089
T1_T2r_lingual_bil	1.01802	0.308697	0.0100487	-0.00930058	0.029398	0.549089
T1_T2r_mobfr_bil	1.43438	0.151502	0.0142846	-0.00523705	0.0338063	0.424206
T1_T2r_mdtm_bil	0.609111	0.542468	0.00538331	-0.0119414	0.022708	0.813702
T1_T2r_parahpal_bil	1.64027	0.100988	0.0166767	-0.00325331	0.0366068	0.405657
T1_T2r_paracn_bil	0.963786	0.335182	0.0100521	-0.010393	0.0304973	0.563106
T1_T2r_parsopc_bil	1.47224	0.140995	0.0145114	-0.00481025	0.0338331	0.422986
T1_T2r_parsobis_bil	1.68487	0.092053	0.0170829	-0.00279218	0.0369579	0.405657
T1_T2r_parstgris_bil	1.76351	0.0778522	0.0174703	-0.00194908	0.0368898	0.405657
T1_T2r_pericc_bil	0.0651803	0.948032	0.000665918	-0.0193612	0.020693	0.989959
T1_T2r_postcn_bil	0.496932	0.619251	0.00513156	-0.015111	0.0253741	0.821689
T1_T2r_ptcate_bil	1.88551	0.059397	0.0181925	-0.000721205	0.0371062	0.405657
T1_T2r_precn_bil	1.57816	0.114567	0.0161071	-0.00389976	0.036114	0.405657
T1_T2r_pc_bil	1.53742	0.124231	0.0159385	-0.00438366	0.0362607	0.405657
T1_T2r_rracate_bil	0.487315	0.626048	0.00508359	-0.0153655	0.0255327	0.821689
T1_T2r_rrmdfr_bil	1.80782	0.0706719	0.0182996	-0.00154306	0.0381422	0.405657
T1_T2r_sufr_bil	1.65819	0.0973176	0.0172288	-0.00313849	0.037596	0.405657
T1_T2r_supl_bil	0.889628	0.373692	0.00921107	-0.0110851	0.0295073	0.581299
T1_T2r_sutm_bil	0.137146	0.890919	0.00130464	-0.0173429	0.0199522	0.989959
T1_T2r_sm_bil	1.55212	0.120673	0.0150058	-0.00394589	0.0339576	0.405657
T1_T2r_frpole_bil	2.03839	0.0415441	0.0213984	0.000820179	0.0419766	0.405657
T1_T2r_tmpole_bil	0.0207384	0.983455	0.000219435	-0.0205222	0.0209611	0.989959
T1_T2r_trvtm_bil	-0.511905	0.608732	-0.00536684	-0.0259184	0.0151847	0.821689
T1_T2r_insula_bil	1.01808	0.30867	0.0105115	-0.00972785	0.030751	0.549089
T1_T2r_mean_bil	1.19705	0.231323	0.0118526	-0.00755696	0.0312621	0.539755
T1_T2r_tp_bil	1.53201	0.125561	0.0160605	-0.00448952	0.0366106	0.405657
T1_T2r_caudate_bil	0.579875	0.562015	0.00575141	-0.0136912	0.025194	0.813953
T1_T2r_putamen_bil	-0.102107	0.918674	-0.00110973	-0.0224145	0.020195	0.989959
T1_T2r_pallidum_bil	1.36359	0.172733	0.0133864	-0.00585746	0.0326303	0.453425
T1_T2r_hpus_bil	-0.0477186	0.961942	-0.000472267	-0.0198728	0.0189282	0.989959
T1_T2r_amygdala_bil	1.10193	0.270527	0.011878	-0.00925226	0.0330083	0.549089
T1_T2r_aa_bil	1.00742	0.313765	0.0105459	-0.00997463	0.0310665	0.549089

## Sheet: S5 acceptance abuse thickness
Parental acceptance + household abuse ~ thickness at age 9-11, unadjusted for SES
region	t_neglect	t_abuse	p_neglect	p_abuse	StdB_neglect	StdB_abuse	CI_low_neglect	CI_high_neglect	CI_low_abuse	CI_high_abuse	p_neglect_FDR	p_abuse_FDR
smri_thick_cdk_ptcate_bil	-3.15289	2.34921	0.00162256	0.0188383	-0.0345678	0.0255649	-0.0560597	-0.0130758	0.00423268	0.0468972	0.0312989	0.264158
smri_thick_cdk_sufr_bil	-3.12433	1.41288	0.00178851	0.157731	-0.0334963	0.0149771	-0.0545126	-0.0124801	-0.00580238	0.0357566	0.0312989	0.163067
smri_thick_cdk_mobfr_bil	-2.91681	1.44522	0.0035461	0.148435	-0.030964	0.0152789	-0.0517736	-0.0101544	-0.00544497	0.0360028	0.0413712	0.51065
smri_thick_cdk_cdmdfr_bil	-2.74791	1.04323	0.006011	0.296873	-0.0298263	0.0112357	-0.0511032	-0.00854929	-0.00987641	0.0323477	0.0444672	0.552205
smri_thick_cdk_rrmdfr_bil	-2.72973	1.42686	0.00635246	0.153661	-0.0291429	0.0151005	-0.0500709	-0.00821495	-0.005645	0.0358459	0.0444672	0.51065
smri_thick_cdk_parsobis_bil	-2.59122	0.708562	0.0095808	0.478617	-0.0282794	0.00769626	-0.0496728	-0.00688605	-0.0135957	0.0289882	0.055888	0.644839
smri_thick_cdk_lobfr_bil	-2.41257	1.2171	0.0158628	0.223604	-0.0260518	0.0130704	-0.0472195	-0.0048842	-0.00798082	0.0341215	0.0793138	0.521649
smri_thick_cdk_supl_bil	-2.27173	-0.0887862	0.023129	0.929254	-0.0240671	-0.00093248	-0.0448345	-0.00329981	-0.0215202	0.0196552	0.0905075	0.930032
smri_thick_cdk_frpole_bil	-2.26935	0.713081	0.0232734	0.475816	-0.0250082	0.00784409	-0.0466102	-0.00340617	-0.0137193	0.0294075	0.0905075	0.644839
smri_thick_cdk_cdacate_bil	-2.09514	1.01333	0.0361897	0.310935	-0.0229926	0.0110547	-0.044505	-0.00148021	-0.0103304	0.0324397	0.118918	0.552205
smri_thick_cdk_parsopc_bil	-2.082	2.33494	0.0373743	0.0195718	-0.0226451	0.02526	-0.0439661	-0.00132409	0.00405336	0.0464667	0.118918	0.264158
smri_thick_cdk_mean	-1.91203	1.22766	0.0559089	0.219614	-0.0200604	0.0127014	-0.0406268	0.000506046	-0.00757948	0.0329823	0.163067	0.521649
smri_thick_cdk_postcn_bil	-1.68633	0.175159	0.0917708	0.860959	-0.0177228	0.00182201	-0.0383245	0.00287889	-0.0185686	0.0222126	0.247075	0.930032
smri_thick_cdk_paracn_bil	-1.52901	0.843162	0.126301	0.399164	-0.0166593	0.0091157	-0.0380172	0.00469866	-0.0120773	0.0303087	0.315753	0.607423
smri_thick_cdk_sutm_bil	-1.42754	2.27989	0.153462	0.0226421	-0.0151902	0.023994	-0.036049	0.00566853	0.00336382	0.0446243	0.358079	0.264158
smri_thick_cdk_ifpl_bil	-1.18569	0.70589	0.235779	0.480278	-0.0123513	0.00729752	-0.0327713	0.00806865	-0.0129677	0.0275628	0.458458	0.644839
smri_thick_cdk_parahpal_bil	1.18974	-0.164797	0.234184	0.869108	0.0129306	-0.001777	-0.00837436	0.0342356	-0.0229144	0.0193604	0.458458	0.930032
smri_thick_cdk_pc_bil	-1.18627	0.111507	0.235553	0.911217	-0.0127682	0.00118738	-0.0338671	0.00833075	-0.0196864	0.0220612	0.458458	0.930032
smri_thick_cdk_fusiform_bil	-0.968553	-0.087808	0.332797	0.930032	-0.0105536	-0.000947977	-0.0319132	0.0108059	-0.022111	0.020215	0.554662	0.930032
smri_thick_cdk_parstgris_bil	-0.974991	1.38864	0.329594	0.164983	-0.0107022	0.0151518	-0.0322194	0.010815	-0.00623713	0.0365407	0.554662	0.51065
smri_thick_cdk_sm_bil	-1.00824	1.15568	0.313371	0.247848	-0.0102741	0.0116789	-0.0302496	0.0097013	-0.00813084	0.0314887	0.554662	0.521649
smri_thick_cdk_locc_bil	-0.830805	0.86231	0.406109	0.388545	-0.00781912	0.00800433	-0.0262681	0.0106299	-0.0101916	0.0262003	0.646082	0.607423
smri_thick_cdk_tmpole_bil	-0.709461	1.14228	0.478059	0.253372	-0.00778232	0.0124828	-0.0292851	0.0137204	-0.00893885	0.0339044	0.727481	0.521649
smri_thick_cdk_mdtm_bil	-0.593705	1.88049	0.552726	0.0600807	-0.00616182	0.0192793	-0.0265065	0.0141829	-0.000817832	0.0393764	0.806059	0.51065
smri_thick_cdk_bankssts_bil	-0.523352	1.31167	0.600744	0.18967	-0.00576911	0.0143859	-0.0273778	0.0158396	-0.0071135	0.0358853	0.81834	0.51065
smri_thick_cdk_cuneus_bil	-0.479929	-0.146668	0.631291	0.883398	-0.00510935	-0.00154721	-0.0259784	0.0157597	-0.0222261	0.0191317	0.81834	0.930032
smri_thick_cdk_rracate_bil	-0.484405	1.4454	0.628112	0.148385	-0.00517495	0.0153794	-0.0261166	0.0157667	-0.0054782	0.036237	0.81834	0.51065
smri_thick_cdk_ehinal_bil	-0.341389	-0.150847	0.73282	0.8801	-0.00371312	-0.00163218	-0.0250339	0.0176077	-0.0228423	0.019578	0.885815	0.930032
smri_thick_cdk_ihcate_bil	0.339873	0.678544	0.733961	0.497447	0.00373028	0.0073659	-0.0177846	0.0252452	-0.0139136	0.0286454	0.885815	0.644839
smri_thick_cdk_iftm_bil	-0.254258	1.44608	0.799302	0.148196	-0.00274843	0.0154754	-0.0239381	0.0184412	-0.00550254	0.0364533	0.894605	0.51065
smri_thick_cdk_lingual_bil	0.176887	-1.34939	0.859601	0.177254	0.00186392	-0.0140469	-0.018792	0.0225198	-0.0344529	0.00635912	0.894605	0.51065
smri_thick_cdk_precn_bil	-0.164878	-0.441483	0.869044	0.658875	-0.00178974	-0.00476044	-0.0230682	0.0194888	-0.0258976	0.0163767	0.894605	0.823594
smri_thick_cdk_trvtm_bil	-0.234884	0.903695	0.814305	0.366185	-0.00257099	0.00982722	-0.0240276	0.0188856	-0.0114896	0.031144	0.894605	0.607423
smri_thick_cdk_insula_bil	-0.187568	1.34942	0.85122	0.17724	-0.00199095	0.0142568	-0.0227983	0.0188164	-0.00645356	0.0349672	0.894605	0.51065
smri_thick_cdk_pericc_bil	-0.0943191	1.00372	0.924858	0.315546	-0.000985497	0.0103948	-0.0214673	0.0194963	-0.00990624	0.0306959	0.924858	0.552205

## Sheet: S6 acceptance abuse surface are
Parental acceptance + household abuse ~ surface area at age 9-11, unadjusted for SES
region	t_neglect	t_abuse	p_neglect	p_abuse	StdB_neglect	StdB_abuse	CI_low_neglect	CI_high_neglect	CI_low_abuse	CI_high_abuse	p_neglect_FDR	p_abuse_FDR
smri_area_cdk_bankssts_bil	1.79186	0.250512	0.0731935	0.802198	0.0162418	0.00226427	-0.00152645	0.03401	-0.0154537	0.0199822	0.222045	0.922361
smri_area_cdk_cdacate_bil	0.13732	-1.85785	0.890782	0.0632272	0.00127734	-0.0172308	-0.0169569	0.0195116	-0.0354115	0.000949803	0.90832	0.221295
smri_area_cdk_cdmdfr_bil	0.976167	-2.07599	0.329011	0.0379265	0.0086066	-0.0182609	-0.00867648	0.0258897	-0.0355037	-0.00101803	0.479808	0.165928
smri_area_cdk_cuneus_bil	0.498511	-0.622854	0.618138	0.5334	0.00477015	-0.00588158	-0.0139872	0.0235275	-0.0243922	0.012629	0.746028	0.777874
smri_area_cdk_ehinal_bil	1.0269	-0.486954	0.304501	0.626305	0.010443	-0.00494193	-0.00949182	0.0303778	-0.0248359	0.0149521	0.46337	0.843102
smri_area_cdk_fusiform_bil	2.25258	-1.01919	0.0243127	0.308142	0.0164784	-0.00741513	0.0021384	0.0308184	-0.021677	0.00684672	0.132844	0.593638
smri_area_cdk_ifpl_bil	1.77383	-0.0863539	0.0761296	0.931187	0.0147454	-0.000712652	-0.00154977	0.0310406	-0.01689	0.0154647	0.222045	0.949333
smri_area_cdk_iftm_bil	1.98566	-1.181	0.0471049	0.237638	0.0152115	-0.00897494	0.000194594	0.0302284	-0.0238718	0.00592191	0.183186	0.554489
smri_area_cdk_ihcate_bil	1.61432	-0.231479	0.106496	0.816948	0.0138583	-0.00197263	-0.0029697	0.0306863	-0.0186776	0.0147324	0.286721	0.922361
smri_area_cdk_locc_bil	0.390458	-0.929745	0.696208	0.352533	0.00327067	-0.00771074	-0.0131494	0.0196908	-0.0239679	0.00854645	0.786042	0.616932
smri_area_cdk_lobfr_bil	2.5476	-1.11753	0.010865	0.263801	0.0192134	-0.00836408	0.0044296	0.0339972	-0.0230355	0.0063073	0.126759	0.57175
smri_area_cdk_lingual_bil	2.3033	-0.427735	0.0212879	0.668856	0.0218962	-0.0040195	0.00326106	0.0405314	-0.0224404	0.0144014	0.132844	0.845748
smri_area_cdk_mobfr_bil	2.22296	-0.179576	0.0262462	0.85749	0.0159645	-0.00128718	0.00188662	0.0300424	-0.0153381	0.0127637	0.132844	0.929453
smri_area_cdk_mdtm_bil	1.93589	-2.28247	0.0529167	0.0224888	0.014354	-0.0167698	-0.000180721	0.0288888	-0.0311722	-0.00236736	0.185209	0.159401
smri_area_cdk_parahpal_bil	2.2182	-0.989886	0.0265687	0.32226	0.0198449	-0.00880576	0.00230767	0.0373822	-0.0262437	0.00863219	0.132844	0.593638
smri_area_cdk_paracn_bil	1.09751	0.546369	0.272451	0.584827	0.00975035	0.0048351	-0.00766469	0.0271654	-0.0125122	0.0221824	0.433444	0.818758
smri_area_cdk_parsopc_bil	0.16971	-0.860341	0.865242	0.389627	0.00159459	-0.00805561	-0.0168239	0.0200131	-0.0264101	0.0102988	0.90832	0.619861
smri_area_cdk_parsobis_bil	1.24486	-1.42841	0.21322	0.153213	0.0104584	-0.0119508	-0.00601029	0.0269271	-0.0283513	0.00444968	0.373135	0.487495
smri_area_cdk_parstgris_bil	0.878436	-0.417124	0.379733	0.676599	0.00825341	-0.00390831	-0.0101643	0.0266712	-0.0222753	0.0144586	0.531627	0.845748
smri_area_cdk_pericc_bil	1.101	-0.0635468	0.270929	0.949333	0.0113146	-0.000644139	-0.00883024	0.0314594	-0.0205142	0.019226	0.433444	0.949333
smri_area_cdk_postcn_bil	1.38244	-2.14629	0.166875	0.0318802	0.0105097	-0.0162539	-0.00439274	0.0254121	-0.0310989	-0.00140881	0.343566	0.159401
smri_area_cdk_ptcate_bil	0.766873	-2.92966	0.443179	0.00340313	0.00637197	-0.0242013	-0.00991587	0.0226598	-0.0403945	-0.008008	0.596587	0.0812786
smri_area_cdk_precn_bil	2.15885	-2.83153	0.0308911	0.00464449	0.0167771	-0.0218905	0.00154332	0.0320108	-0.0370452	-0.00673573	0.135149	0.0812786
smri_area_cdk_pc_bil	1.45886	-1.24404	0.144644	0.213524	0.0113823	-0.00962776	-0.00391206	0.0266766	-0.0247984	0.00554293	0.325103	0.554489
smri_area_cdk_rracate_bil	1.27494	-0.302594	0.202366	0.762208	0.0104391	-0.00246664	-0.00561131	0.0264895	-0.018446	0.0135127	0.373135	0.919906
smri_area_cdk_rrmdfr_bil	-0.576502	-1.26249	0.564292	0.20681	-0.0046292	-0.0101012	-0.0203697	0.0111113	-0.0257852	0.00558284	0.705365	0.554489
smri_area_cdk_sufr_bil	0.627787	-0.890172	0.530162	0.373401	0.00461313	-0.00648839	-0.00979135	0.0190176	-0.0207766	0.00779978	0.687247	0.619861
smri_area_cdk_supl_bil	1.26984	-1.21765	0.204178	0.223396	0.0108221	-0.0102942	-0.00588403	0.0275282	-0.0268666	0.00627819	0.373135	0.554489
smri_area_cdk_sutm_bil	1.50359	-2.16653	0.132725	0.030302	0.0110952	-0.0158083	-0.00336978	0.0255602	-0.0301115	-0.00150509	0.325103	0.159401
smri_area_cdk_sm_bil	1.44457	-1.87892	0.148619	0.0602928	0.0120825	-0.0156533	-0.0043133	0.0284783	-0.0319843	0.000677672	0.325103	0.221295
smri_area_cdk_frpole_bil	0.118241	-2.19907	0.90588	0.0279017	0.00101703	-0.0188938	-0.0158439	0.0178779	-0.0357359	-0.00205178	0.90832	0.159401
smri_area_cdk_tmpole_bil	-0.115161	1.08556	0.90832	0.277707	-0.00102205	0.00958869	-0.0184193	0.0163752	-0.00772618	0.0269036	0.90832	0.57175
smri_area_cdk_trvtm_bil	0.409877	-0.751374	0.681907	0.45245	0.00383084	-0.00697499	-0.0144904	0.0221521	-0.025172	0.0112221	0.786042	0.688511
smri_area_cdk_insula_bil	2.88218	0.155614	0.00395975	0.876341	0.0227244	0.00121983	0.00726885	0.03818	-0.0141463	0.016586	0.126759	0.929453
smri_area_cdk_total	2.59673	-2.31873	0.00942886	0.0204366	0.0134337	-0.0118463	0.00329266	0.0235746	-0.0218612	-0.00183142	0.126759	0.159401

## Sheet: S7 acceptance abuse volume
Parental acceptance + household abuse ~ volume at age 9-11, unadjusted for SES
region	t_neglect	t_abuse	p_neglect	p_abuse	StdB_neglect	StdB_abuse	CI_low_neglect	CI_high_neglect	CI_low_abuse	CI_high_abuse	p_neglect_FDR	p_abuse_FDR
smri_vol_scs_tp_bil	1.28245	-0.907691	0.199723	0.36407	0.0090482	-0.00634422	-0.00478225	0.0228786	-0.0200453	0.00735683	0.314456	0.63446
smri_vol_scs_caudate_bil	1.18553	-0.590085	0.235842	0.555152	0.0104741	-0.00513172	-0.00684464	0.0277929	-0.0221793	0.0119158	0.314456	0.63446
smri_vol_scs_putamen_bil	1.9031	0.196406	0.0570647	0.844298	0.0167921	0.00170741	-0.000504397	0.0340887	-0.0153337	0.0187485	0.114129	0.844298
smri_vol_scs_pallidum_bil	0.796028	-0.678383	0.426039	0.497549	0.00680861	-0.00576838	-0.00995794	0.0235752	-0.0224367	0.0109	0.426039	0.63446
smri_vol_scs_hpus_bil	0.835301	-0.624343	0.403573	0.532422	0.00670546	-0.00494639	-0.00903072	0.0224416	-0.0204766	0.0105839	0.426039	0.63446
smri_vol_scs_amygdala_bil	2.4648	-1.75294	0.0137297	0.079652	0.019953	-0.0140579	0.00408435	0.0358216	-0.0297783	0.0016626	0.109838	0.63446
smri_vol_scs_aa_bil	2.01048	0.670713	0.0444139	0.502423	0.0174916	0.0058006	0.000436909	0.0345462	-0.0111525	0.0227537	0.114129	0.63446
smri_vol_scs_subcorticalgv	2.19038	-1.08188	0.0285256	0.27934	0.0129897	-0.00633729	0.00136469	0.0246146	-0.0178198	0.00514522	0.114103	0.63446

## Sheet: S8 acceptance abuse T1w-T2w
Parental acceptance + household abuse ~ T1w/T2w at age 9-11, unadjusted for SES
region	t_neglect	t_abuse	p_neglect	p_abuse	StdB_neglect	StdB_abuse	CI_low_neglect	CI_high_neglect	CI_low_abuse	CI_high_abuse	p_neglect_FDR	p_abuse_FDR
T1_T2r_bankssts_bil	0.714441	-1.16421	0.474976	0.244373	0.00706533	-0.0114312	-0.0123203	0.026451	-0.0306787	0.00781626	0.973711	0.999858
T1_T2r_cdacate_bil	0.0714543	-0.998397	0.943038	0.318117	0.000690509	-0.0096108	-0.0182527	0.0196338	-0.0284807	0.00925912	0.973711	0.999858
T1_T2r_cdmdfr_bil	-0.22364	0.0248562	0.823043	0.98017	-0.00221886	0.000244809	-0.0216677	0.01723	-0.0190618	0.0195515	0.973711	0.999858
T1_T2r_cuneus_bil	1.3568	0.150512	0.174882	0.880365	0.0137794	0.00151426	-0.00612855	0.0336873	-0.0182073	0.0212358	0.856147	0.999858
T1_T2r_ehinal_bil	0.0375137	-0.825693	0.970076	0.409003	0.00037773	-0.00826581	-0.0193603	0.0201158	-0.0278895	0.0113579	0.973711	0.999858
T1_T2r_fusiform_bil	0.409183	-0.417387	0.682416	0.676407	0.00408618	-0.00412894	-0.0154894	0.0236617	-0.0235205	0.0152627	0.973711	0.999858
T1_T2r_ifpl_bil	0.0849382	0.00017817	0.932313	0.999858	0.000837183	1.74102e-06	-0.0184839	0.0201582	-0.0191534	0.0191568	0.973711	0.999858
T1_T2r_iftm_bil	0.396406	-0.11228	0.691816	0.910605	0.0036392	-0.00102153	-0.014357	0.0216354	-0.018856	0.016813	0.973711	0.999858
T1_T2r_ihcate_bil	0.230458	-1.02432	0.817742	0.305718	0.00237394	-0.0104898	-0.0178187	0.0225665	-0.0305644	0.0095848	0.973711	0.999858
T1_T2r_locc_bil	1.71579	0.225592	0.0862387	0.821525	0.016317	0.00212312	-0.00232486	0.0349589	-0.0163255	0.0205717	0.856147	0.999858
T1_T2r_lobfr_bil	-0.262239	0.260799	0.793144	0.794255	-0.0027447	0.00271861	-0.0232616	0.0177722	-0.0177155	0.0231527	0.973711	0.999858
T1_T2r_lingual_bil	1.27078	-0.766794	0.203845	0.443228	0.0123943	-0.00741033	-0.00672472	0.0315132	-0.0263544	0.0115337	0.856147	0.999858
T1_T2r_mobfr_bil	-0.315094	0.225414	0.752698	0.821663	-0.00311662	0.00222226	-0.0225057	0.0162725	-0.0171031	0.0215477	0.973711	0.999858
T1_T2r_mdtm_bil	0.371025	-0.67923	0.710629	0.497013	0.00324046	-0.00587842	-0.01388	0.020361	-0.0228436	0.0110867	0.973711	0.999858
T1_T2r_parahpal_bil	0.379844	-0.210164	0.704071	0.833545	0.0038266	-0.00210417	-0.0159213	0.0235745	-0.0217303	0.017522	0.973711	0.999858
T1_T2r_paracn_bil	1.44782	-0.761727	0.147705	0.446246	0.0149269	-0.00778546	-0.00528317	0.035137	-0.0278209	0.01225	0.856147	0.999858
T1_T2r_parsopc_bil	0.277727	0.0828658	0.781229	0.93396	0.00271222	0.000804186	-0.0164312	0.0218557	-0.0182195	0.0198279	0.973711	0.999858
T1_T2r_parsobis_bil	-0.188729	0.259104	0.85031	0.795562	-0.00189792	0.00259253	-0.0216109	0.0178151	-0.0170214	0.0222064	0.973711	0.999858
T1_T2r_parstgris_bil	0.355031	-0.0456747	0.722576	0.963571	0.0034855	-0.000445694	-0.0157593	0.0227303	-0.0195739	0.0186825	0.973711	0.999858
T1_T2r_pericc_bil	1.5403	0.338208	0.123528	0.735215	0.0155358	0.00337716	-0.00423585	0.0353075	-0.0161969	0.0229512	0.856147	0.999858
T1_T2r_postcn_bil	1.29464	-0.884063	0.195482	0.376689	0.013217	-0.00894898	-0.00679531	0.0332293	-0.0287918	0.0108939	0.856147	0.999858
T1_T2r_ptcate_bil	0.507425	-0.516602	0.611871	0.605448	0.00485747	-0.00492202	-0.0139077	0.0236226	-0.0235987	0.0137547	0.973711	0.999858
T1_T2r_precn_bil	0.574537	-0.275121	0.56562	0.783231	0.00579295	-0.00274742	-0.013972	0.0255579	-0.0223229	0.0168281	0.973711	0.999858
T1_T2r_pc_bil	0.731875	-0.000291615	0.464266	0.999767	0.00750111	-2.96267e-06	-0.0125899	0.0275921	-0.0199184	0.0199124	0.973711	0.999858
T1_T2r_rracate_bil	0.602123	-0.112603	0.547109	0.910348	0.00623948	-0.00116341	-0.0140736	0.0265526	-0.0214169	0.01909	0.973711	0.999858
T1_T2r_rrmdfr_bil	0.200879	-0.409203	0.840798	0.682402	0.00201442	-0.00407702	-0.0176431	0.0216719	-0.0236077	0.0154537	0.973711	0.999858
T1_T2r_sufr_bil	0.30637	-0.687741	0.759331	0.491636	0.00315229	-0.00702788	-0.0170172	0.0233218	-0.0270594	0.0130036	0.973711	0.999858
T1_T2r_supl_bil	1.04378	-0.692042	0.29662	0.488932	0.0106811	-0.0070188	-0.00937846	0.0307406	-0.0269001	0.0128625	0.973711	0.999858
T1_T2r_sutm_bil	0.597143	-0.372328	0.550429	0.709659	0.00562348	-0.00348174	-0.0128369	0.0240839	-0.0218127	0.0148492	0.973711	0.999858
T1_T2r_sm_bil	0.0672839	-0.681086	0.946357	0.495838	0.000642397	-0.00643776	-0.0180733	0.0193581	-0.0249665	0.012091	0.973711	0.999858
T1_T2r_frpole_bil	-0.921405	1.33734	0.356867	0.181149	-0.00961734	0.0139328	-0.0300779	0.0108432	-0.00648972	0.0343553	0.973711	0.999858
T1_T2r_tmpole_bil	-0.0329558	1.07451	0.973711	0.282628	-0.000346262	0.0112528	-0.0209424	0.0202499	-0.00927602	0.0317816	0.973711	0.999858
T1_T2r_trvtm_bil	2.17803	-1.05672	0.029433	0.290674	0.0226045	-0.0108935	0.00226007	0.0429488	-0.0311015	0.00931449	0.618094	0.999858
T1_T2r_insula_bil	1.36816	0.169868	0.171299	0.865118	0.0139925	0.00172633	-0.0060555	0.0340405	-0.0181954	0.0216481	0.856147	0.999858
T1_T2r_mean_bil	0.624635	-0.394429	0.532229	0.693275	0.00611099	-0.00382284	-0.0130668	0.0252888	-0.0228219	0.0151762	0.973711	0.999858
T1_T2r_tp_bil	2.28878	-0.583273	0.022118	0.559727	0.0237788	-0.00602595	0.00341309	0.0441446	-0.0262779	0.014226	0.618094	0.999858
T1_T2r_caudate_bil	1.03359	-0.0601987	0.301357	0.951999	0.0101771	-0.000590548	-0.00912423	0.0294783	-0.0198206	0.0186395	0.973711	0.999858
T1_T2r_putamen_bil	1.41513	-0.261896	0.157069	0.793409	0.0151829	-0.00278147	-0.00584867	0.0362145	-0.0236004	0.0180375	0.856147	0.999858
T1_T2r_pallidum_bil	0.755482	0.959169	0.449982	0.337503	0.00734243	0.00925653	-0.0117091	0.0263939	-0.0096611	0.0281742	0.973711	0.999858
T1_T2r_hpus_bil	0.445785	-1.86969	0.655765	0.0615635	0.00437662	-0.0182746	-0.0148688	0.023622	-0.0374345	0.000885223	0.973711	0.999858
T1_T2r_amygdala_bil	0.168391	-0.927197	0.86628	0.353853	0.00180136	-0.00987738	-0.0191686	0.0227713	-0.0307599	0.0110052	0.973711	0.999858
T1_T2r_aa_bil	0.735672	0.393709	0.461952	0.693806	0.00764784	0.00407937	-0.0127305	0.0280262	-0.0162316	0.0243903	0.973711	0.999858

## Sheet: S9 resiliency thickness
trauma resiliency + trauma susceptibility ~ thickness at age 9-11, unadjusted for SES
region	t_resilient	t_susceptible	p_resilient	p_susceptible	StdB_resilient	StdB_susceptible	CI_low_resilient	CI_high_resilient	CI_low_susceptible	CI_high_susceptible	p_resilient_FDR	p_susceptible_FDR
smri_thick_cdk_bankssts_bil	-2.80425	-0.436752	0.00505894	0.662306	-0.0843419	-0.0147779	-0.143302	-0.0253819	-0.0811076	0.0515519	0.0221328	0.702446
smri_thick_cdk_cdacate_bil	-2.19177	-2.44342	0.0284325	0.0145757	-0.06559	-0.0822426	-0.124254	-0.00692581	-0.148225	-0.0162601	0.0710812	0.427852
smri_thick_cdk_cdmdfr_bil	-0.633579	-0.839885	0.526379	0.401004	-0.0188189	-0.0280597	-0.0770459	0.0394081	-0.0935526	0.0374331	0.614109	0.63432
smri_thick_cdk_cuneus_bil	-1.77149	-1.5776	0.0765278	0.114708	-0.0516877	-0.0517618	-0.108886	0.00551018	-0.116081	0.0125578	0.140972	0.46391
smri_thick_cdk_ehinal_bil	-0.95152	-0.799202	0.341377	0.424204	-0.0281495	-0.0266005	-0.0861435	0.0298445	-0.091848	0.038647	0.477928	0.63432
smri_thick_cdk_fusiform_bil	-2.8726	-0.525728	0.00408459	0.599095	-0.0857313	-0.0176435	-0.144237	-0.0272261	-0.0834328	0.0481457	0.0204229	0.702446
smri_thick_cdk_ifpl_bil	-2.22704	-1.21606	0.0259797	0.224007	-0.0635727	-0.0390372	-0.119532	-0.00761326	-0.101967	0.0238923	0.0699454	0.570732
smri_thick_cdk_iftm_bil	-2.5592	-1.5456	0.0105143	0.12225	-0.0759617	-0.0515842	-0.134148	-0.0177753	-0.11701	0.0138416	0.0408889	0.46391
smri_thick_cdk_ihcate_bil	0.260608	0.700732	0.794403	0.483496	0.00785625	0.0237529	-0.0512397	0.0669522	-0.0426972	0.0902031	0.829716	0.63432
smri_thick_cdk_locc_bil	-3.94336	-1.16082	8.12037e-05	0.245758	-0.102696	-0.0339942	-0.153749	-0.0516435	-0.0914019	0.0234135	0.00284213	0.573436
smri_thick_cdk_lobfr_bil	-1.4631	-1.74687	0.14349	0.0807085	-0.0430093	-0.0577612	-0.100635	0.0146168	-0.122581	0.0070584	0.23915	0.46391
smri_thick_cdk_lingual_bil	-2.93712	-1.93925	0.00332463	0.0525152	-0.0847968	-0.0629536	-0.141393	-0.0282004	-0.126592	0.000684589	0.0204229	0.46391
smri_thick_cdk_mobfr_bil	-0.544856	0.306446	0.585872	0.759275	-0.0157	0.00993507	-0.072187	0.040787	-0.0536195	0.0734897	0.661469	0.781607
smri_thick_cdk_mdtm_bil	-2.88761	-1.4346	0.00389487	0.15145	-0.0829434	-0.0463343	-0.139252	-0.0266349	-0.109649	0.0169801	0.0204229	0.46391
smri_thick_cdk_parahpal_bil	-0.650368	-0.456523	0.515478	0.64803	-0.0193139	-0.015247	-0.0775297	0.0389019	-0.0807187	0.0502247	0.614109	0.702446
smri_thick_cdk_paracn_bil	-2.23015	-0.955519	0.0257724	0.339352	-0.0664721	-0.0320303	-0.124902	-0.0080421	-0.0977436	0.0336829	0.0699454	0.61527
smri_thick_cdk_parsopc_bil	0.00680648	1.50296	0.994569	0.132898	0.000202274	0.0502564	-0.0580546	0.0584592	-0.0152937	0.115806	0.994569	0.46391
smri_thick_cdk_parsobis_bil	0.245587	0.446716	0.80601	0.655096	0.00729847	0.0149364	-0.0509596	0.0655565	-0.0506094	0.0804821	0.829716	0.702446
smri_thick_cdk_parstgris_bil	-1.04713	0.483676	0.295079	0.628633	-0.0313742	0.0163066	-0.0901099	0.0273615	-0.0497839	0.0823971	0.459917	0.702446
smri_thick_cdk_pericc_bil	-1.47645	-2.25054	0.139872	0.0244487	-0.042252	-0.0724232	-0.0983515	0.0138474	-0.135507	-0.00933886	0.23915	0.427852
smri_thick_cdk_postcn_bil	-3.70231	-0.735143	0.000215452	0.462279	-0.106613	-0.0238037	-0.163064	-0.0501625	-0.0872786	0.0396712	0.00377042	0.63432
smri_thick_cdk_ptcate_bil	-2.12122	-1.11523	0.0339416	0.264794	-0.0636109	-0.0376072	-0.122397	-0.00482469	-0.103712	0.0284981	0.079197	0.579236
smri_thick_cdk_precn_bil	-1.77154	-1.20489	0.0765193	0.228293	-0.0525507	-0.0402016	-0.110702	0.00560042	-0.105609	0.025206	0.140972	0.570732
smri_thick_cdk_pc_bil	-1.90061	-0.931592	0.0573987	0.351583	-0.056105	-0.0309218	-0.113973	0.00176319	-0.0959902	0.0341465	0.118174	0.61527
smri_thick_cdk_rracate_bil	-0.436113	-1.64656	0.66277	0.0996975	-0.0127002	-0.0539547	-0.0697879	0.0443875	-0.118191	0.0102817	0.724905	0.46391
smri_thick_cdk_rrmdfr_bil	-0.80593	-1.76388	0.420313	0.0778006	-0.0236051	-0.058101	-0.081022	0.0338117	-0.122673	0.00647119	0.544851	0.46391
smri_thick_cdk_sufr_bil	-1.98116	-0.981821	0.0476167	0.326225	-0.0584765	-0.0325855	-0.116338	-0.000614534	-0.0976468	0.0324758	0.104162	0.61527
smri_thick_cdk_supl_bil	-2.38737	-1.40842	0.0169984	0.159055	-0.0692188	-0.0459221	-0.126056	-0.0123814	-0.10984	0.0179953	0.0540858	0.46391
smri_thick_cdk_sutm_bil	-3.42388	-0.893976	0.000621226	0.371369	-0.100432	-0.0294855	-0.157934	-0.0429299	-0.0941422	0.0351712	0.00724764	0.618948
smri_thick_cdk_sm_bil	-2.39846	-1.05934	0.0164928	0.289486	-0.0669793	-0.0332683	-0.121723	-0.0122351	-0.0948322	0.0282956	0.0540858	0.596
smri_thick_cdk_frpole_bil	-1.03175	-0.589989	0.302231	0.555219	-0.0308434	-0.0198591	-0.0894463	0.0277596	-0.0858442	0.046126	0.459917	0.694024
smri_thick_cdk_tmpole_bil	-0.955275	0.102992	0.339476	0.917973	-0.0285382	0.00346206	-0.0871019	0.0300255	-0.0624344	0.0693585	0.477928	0.917973
smri_thick_cdk_trvtm_bil	-0.876957	-0.691411	0.380544	0.489332	-0.0261496	-0.0231917	-0.0846039	0.0323048	-0.0889462	0.0425629	0.51227	0.63432
smri_thick_cdk_insula_bil	-0.65308	-0.758351	0.513729	0.448269	-0.0188832	-0.0246659	-0.0755646	0.0377981	-0.0884271	0.0390954	0.614109	0.63432
smri_thick_cdk_mean	-3.1315	-1.58161	0.00174698	0.113788	-0.0909212	-0.0516352	-0.147838	-0.0340041	-0.115635	0.0123644	0.015286	0.46391

## Sheet: S10 resiliency surface area
trauma resiliency + trauma susceptibility ~ surface area at age 9-11, unadjusted for SES
region	t_resilient	t_susceptible	p_resilient	p_susceptible	StdB_resilient	StdB_susceptible	CI_low_resilient	CI_high_resilient	CI_low_susceptible	CI_high_susceptible	p_resilient_FDR	p_susceptible_FDR
smri_area_cdk_mobfr_bil	0.276493	-3.09724	0.782179	0.0019619	0.00539743	-0.0680989	-0.0328704	0.0436653	-0.111201	-0.0249971	0.990825	0.0350323
smri_area_cdk_ptcate_bil	-1.17328	-2.9686	0.240726	0.00300277	-0.0266614	-0.0759131	-0.0712076	0.0178848	-0.126043	-0.0257833	0.990825	0.0350323
smri_area_cdk_tmpole_bil	0.0114998	-3.00261	0.990825	0.00268718	0.000280401	-0.0823913	-0.0475186	0.0480794	-0.136183	-0.0285999	0.990825	0.0350323
smri_area_cdk_postcn_bil	-0.605054	-2.72254	0.545165	0.00649609	-0.0124968	-0.0633051	-0.0529856	0.027992	-0.108887	-0.0177229	0.990825	0.035121
smri_area_cdk_sm_bil	-0.0868128	-2.69658	0.930823	0.00702419	-0.00197867	-0.0691858	-0.0466595	0.0427021	-0.119482	-0.0188897	0.990825	0.035121
smri_area_cdk_insula_bil	-0.806548	-2.72589	0.419957	0.00643039	-0.017343	-0.0659585	-0.0594955	0.0248095	-0.113393	-0.0185242	0.990825	0.035121
smri_area_cdk_total	-0.741094	-2.86461	0.458664	0.00418878	-0.0105722	-0.0459777	-0.0385376	0.0173932	-0.0774416	-0.0145139	0.990825	0.035121
smri_area_cdk_parsobis_bil	-1.39461	-2.6023	0.163183	0.00928162	-0.0318943	-0.0670051	-0.0767266	0.012938	-0.117481	-0.0165296	0.990825	0.0406071
smri_area_cdk_ehinal_bil	-0.727784	-2.55783	0.466773	0.0105559	-0.0201443	-0.0797283	-0.0744044	0.0341157	-0.140833	-0.0186241	0.990825	0.0410507
smri_area_cdk_cdacate_bil	-1.72489	-2.4346	0.0845958	0.0149358	-0.0435036	-0.0691333	-0.0929453	0.00593808	-0.124799	-0.0134673	0.990825	0.0522752
smri_area_cdk_iftm_bil	-0.744263	-2.25515	0.456745	0.0241577	-0.0156204	-0.0532582	-0.0567634	0.0255226	-0.099554	-0.00696242	0.990825	0.0768654
smri_area_cdk_cuneus_bil	-0.197411	-1.94202	0.843512	0.0521785	-0.00521464	-0.0577223	-0.0569972	0.0465679	-0.115989	0.000544412	0.990825	0.14158
smri_area_cdk_lobfr_bil	-0.523452	-1.93866	0.600678	0.0525867	-0.0107579	-0.044832	-0.0510466	0.0295307	-0.0901652	0.000501224	0.990825	0.14158
smri_area_cdk_fusiform_bil	-0.994476	-1.88524	0.320029	0.0594428	-0.0198574	-0.0423607	-0.0590009	0.019286	-0.0864087	0.00168734	0.990825	0.148607
smri_area_cdk_ifpl_bil	0.343271	-1.795	0.731406	0.0727004	0.00777264	-0.0457296	-0.036615	0.0521602	-0.0956712	0.004212	0.990825	0.159032
smri_area_cdk_precn_bil	-0.410488	-1.80574	0.681462	0.0710067	-0.00870604	-0.0430981	-0.0502829	0.0328708	-0.089886	0.00368984	0.990825	0.159032
smri_area_cdk_supl_bil	0.135635	-1.57379	0.892114	0.115585	0.00314706	-0.0410869	-0.0423375	0.0486316	-0.0922652	0.0100915	0.990825	0.23797
smri_area_cdk_locc_bil	-1.00833	-1.51109	0.313335	0.130814	-0.0231833	-0.0390882	-0.0682549	0.0218884	-0.0897972	0.0116208	0.990825	0.254362
smri_area_cdk_mdtm_bil	-0.209862	-1.32513	0.833782	0.185175	-0.00425962	-0.0302608	-0.044049	0.0355298	-0.0750271	0.0145056	0.990825	0.341112
smri_area_cdk_parahpal_bil	-0.187362	-1.26641	0.851383	0.205414	-0.00458428	-0.0348741	-0.0525488	0.0433802	-0.0888575	0.0191093	0.990825	0.359474
smri_area_cdk_paracn_bil	0.623244	-1.13544	0.533147	0.256234	0.015058	-0.0308874	-0.032305	0.0624209	-0.0842143	0.0224396	0.990825	0.407645
smri_area_cdk_frpole_bil	0.0458502	-1.16351	0.963431	0.244668	0.00107547	-0.0307414	-0.0449066	0.0470575	-0.0825361	0.0210533	0.990825	0.407645
smri_area_cdk_pc_bil	-0.204781	-1.02793	0.83775	0.304023	-0.00435602	-0.0246007	-0.0460556	0.0373435	-0.0715159	0.0223146	0.990825	0.462643
smri_area_cdk_sufr_bil	-0.152417	-0.959994	0.878863	0.337095	-0.00306452	-0.0217173	-0.0424794	0.0363504	-0.0660648	0.0226301	0.990825	0.491597
smri_area_cdk_bankssts_bil	0.50885	0.8659	0.610875	0.386578	0.0125292	0.0240071	-0.0357393	0.0607978	-0.0303433	0.0783575	0.990825	0.540637
smri_area_cdk_ihcate_bil	-0.0279908	-0.788542	0.97767	0.430409	-0.000656018	-0.0207969	-0.0466001	0.0452881	-0.0724985	0.0309047	0.990825	0.540637
smri_area_cdk_parstgris_bil	-0.838607	-0.784954	0.401722	0.43251	-0.0214475	-0.0226045	-0.0715835	0.0286884	-0.0790569	0.0338478	0.990825	0.540637
smri_area_cdk_sutm_bil	-1.17888	-0.835265	0.238491	0.4036	-0.0238997	-0.0190518	-0.063642	0.0158427	-0.0637658	0.0256621	0.990825	0.540637
smri_area_cdk_pericc_bil	0.718595	-0.691115	0.472417	0.489518	0.0203511	-0.0220256	-0.0351669	0.0758691	-0.0845009	0.0404497	0.990825	0.590798
smri_area_cdk_cdmdfr_bil	-0.954001	-0.61359	0.34012	0.539508	-0.022911	-0.0165903	-0.0699899	0.0241679	-0.0695942	0.0364135	0.990825	0.623284
smri_area_cdk_lingual_bil	1.33967	0.594721	0.1804	0.552051	0.0350956	0.0175288	-0.0162596	0.0864508	-0.04025	0.0753075	0.990825	0.623284
smri_area_cdk_rracate_bil	-2.32406	-0.495725	0.0201536	0.620105	-0.0520508	-0.0124949	-0.0959555	-0.00814622	-0.0619058	0.036916	0.705376	0.67824
smri_area_cdk_parsopc_bil	0.4758	-0.232158	0.634233	0.816423	0.0121713	-0.00668462	-0.0379755	0.0623181	-0.0631293	0.0497601	0.990825	0.864949
smri_area_cdk_trvtm_bil	-0.508614	-0.201599	0.611041	0.840236	-0.0129736	-0.0057867	-0.0629773	0.0370301	-0.0620562	0.0504828	0.990825	0.864949
smri_area_cdk_rrmdfr_bil	-1.1059	-0.130715	0.268814	0.896005	-0.0241834	-0.00321834	-0.0670515	0.0186847	-0.0514839	0.0450472	0.990825	0.896005

[truncated: 2 more sheets: S11 resiliency volume, S12 resiliency T1w-T2w]
