# Supplementary material for: Associations between early life adversity and the development of gray matter macrostructure and microstructure
Source: Psychol Med. 2025 Dec 18;55:e384. doi: 10.1017/S0033291725102651 (PMC13058625; doi:10.1017/S0033291725102651)
Supplement: Thorsen et al. supplementary material [file S0033291725102651sup001.zip › S0033291725102651sup002.xlsx]

## Sheet: S13 Trauma ~ thickness
Trauma exposure ~ thickness at age 9-11, adjusted for SES
region	t_TS	p_TS	StdB_TS	CI_low_TS	CI_high_TS	p_TS_FDR
smri_thick_cdk_bankssts_bil	-1.42609	0.15388	-0.0158685	-0.0376809	0.00594381	0.468056
smri_thick_cdk_cdacate_bil	-1.54547	0.122271	-0.0172558	-0.0391429	0.00463126	0.42795
smri_thick_cdk_cdmdfr_bil	-1.4036	0.160476	-0.0155182	-0.0371908	0.0061544	0.468056
smri_thick_cdk_cuneus_bil	-0.248631	0.803652	-0.00266998	-0.0237207	0.0183807	0.907349
smri_thick_cdk_ehinal_bil	-0.610313	0.541672	-0.00674064	-0.0283908	0.0149096	0.67709
smri_thick_cdk_fusiform_bil	-0.797551	0.425155	-0.00879971	-0.0304281	0.0128286	0.646974
smri_thick_cdk_ifpl_bil	-1.20195	0.229417	-0.012701	-0.0334151	0.00801299	0.502685
smri_thick_cdk_iftm_bil	-1.64717	0.0995625	-0.0180394	-0.0395078	0.0034289	0.387187
smri_thick_cdk_ihcate_bil	0.754388	0.450638	0.00845211	-0.0135105	0.0304147	0.657181
smri_thick_cdk_locc_bil	-2.82628	0.0047208	-0.02684	-0.0454557	-0.00822423	0.165228
smri_thick_cdk_lobfr_bil	-2.37938	0.0173652	-0.02605	-0.0475114	-0.0045886	0.202594
smri_thick_cdk_lingual_bil	-1.0815	0.279506	-0.0114925	-0.032323	0.00933803	0.511307
smri_thick_cdk_mobfr_bil	0.282586	0.777502	0.00304959	-0.018105	0.0242042	0.907085
smri_thick_cdk_mdtm_bil	-1.16473	0.244161	-0.0122641	-0.0329048	0.00837654	0.502685
smri_thick_cdk_parahpal_bil	0.127198	0.898787	0.00139721	-0.0201354	0.0229298	0.925222
smri_thick_cdk_paracn_bil	-1.05343	0.292175	-0.0116179	-0.0332369	0.0100011	0.511307
smri_thick_cdk_parsopc_bil	0.152994	0.878407	0.00169178	-0.0199844	0.0233679	0.925222
smri_thick_cdk_parsobis_bil	0.0311504	0.97515	0.000345604	-0.0214029	0.0220941	0.97515
smri_thick_cdk_parstgris_bil	-0.644526	0.519253	-0.00719824	-0.029091	0.0146945	0.67709
smri_thick_cdk_pericc_bil	-1.06004	0.289159	-0.0112205	-0.0319699	0.00952885	0.511307
smri_thick_cdk_postcn_bil	-1.2735	0.202879	-0.0135107	-0.0343074	0.00728597	0.502685
smri_thick_cdk_ptcate_bil	0.421935	0.673084	0.00471564	-0.0171926	0.0266239	0.812342
smri_thick_cdk_precn_bil	-0.621075	0.534568	-0.00683755	-0.0284185	0.0147434	0.67709
smri_thick_cdk_pc_bil	-0.676927	0.498472	-0.00740134	-0.0288343	0.0140316	0.67709
smri_thick_cdk_rracate_bil	-1.66275	0.0964011	-0.0180401	-0.039308	0.0032278	0.387187
smri_thick_cdk_rrmdfr_bil	-1.71875	0.0856988	-0.0186928	-0.0400122	0.00262663	0.387187
smri_thick_cdk_sufr_bil	-2.51213	0.0120197	-0.0275259	-0.0490049	-0.006047	0.202594
smri_thick_cdk_supl_bil	-1.74862	0.0803942	-0.018813	-0.0399028	0.00227692	0.387187
smri_thick_cdk_sutm_bil	-2.109	0.0349752	-0.0228069	-0.0440052	-0.00160851	0.306033
smri_thick_cdk_sm_bil	-0.900324	0.367975	-0.00930209	-0.0295554	0.0109512	0.613291
smri_thick_cdk_frpole_bil	-1.27224	0.203324	-0.0142153	-0.036118	0.00768747	0.502685
smri_thick_cdk_tmpole_bil	0.139965	0.888692	0.00155497	-0.020223	0.0233329	0.925222
smri_thick_cdk_trvtm_bil	-0.818664	0.413003	-0.00905937	-0.0307517	0.012633	0.646974
smri_thick_cdk_insula_bil	-1.18285	0.236904	-0.0127424	-0.0338595	0.00837474	0.502685
smri_thick_cdk_mean	-1.87275	0.0611393	-0.0199536	-0.0408396	0.000932407	0.387187

## Sheet: S14 Trauma ~ surface area
Trauma exposure ~ surface area at age 9-11, adjusted for SES
region	t_TS	p_TS	StdB_TS	CI_low_TS	CI_high_TS	p_TS_FDR
smri_area_cdk_bankssts_bil	0.366889	0.713711	0.00337563	-0.0146601	0.0214114	0.893574
smri_area_cdk_cdacate_bil	-1.82238	0.0684346	-0.0171971	-0.0356953	0.00130111	0.793449
smri_area_cdk_cdmdfr_bil	-0.438857	0.660777	-0.00391952	-0.021427	0.0135879	0.893574
smri_area_cdk_cuneus_bil	-0.994564	0.319978	-0.0097388	-0.0289337	0.00945612	0.883627
smri_area_cdk_ehinal_bil	-0.488561	0.625166	-0.00502683	-0.025196	0.0151424	0.893574
smri_area_cdk_fusiform_bil	-0.468745	0.639265	-0.00347558	-0.0180102	0.0110591	0.893574
smri_area_cdk_ifpl_bil	-0.182901	0.854881	-0.00154867	-0.0181468	0.0150495	0.934293
smri_area_cdk_iftm_bil	-1.79513	0.0726706	-0.0139169	-0.029114	0.00128019	0.793449
smri_area_cdk_ihcate_bil	-0.415018	0.67814	-0.00363027	-0.0207771	0.0135166	0.893574
smri_area_cdk_locc_bil	-0.363921	0.715926	-0.00310196	-0.0198107	0.0136067	0.893574
smri_area_cdk_lobfr_bil	0.652803	0.513902	0.00501217	-0.0100386	0.0200629	0.893574
smri_area_cdk_lingual_bil	-0.0248682	0.980161	-0.000241787	-0.0193009	0.0188173	0.980161
smri_area_cdk_mobfr_bil	0.521478	0.602049	0.00379851	-0.0104803	0.0180773	0.893574
smri_area_cdk_mdtm_bil	-1.02965	0.303204	-0.00776389	-0.0225448	0.00701707	0.883627
smri_area_cdk_parahpal_bil	-1.02051	0.30752	-0.00929252	-0.0271423	0.00855722	0.883627
smri_area_cdk_paracn_bil	1.67708	0.0935658	0.0151408	-0.00255655	0.0328381	0.793449
smri_area_cdk_parsopc_bil	0.878572	0.37966	0.00837212	-0.0103077	0.0270519	0.883627
smri_area_cdk_parsobis_bil	-0.427551	0.668989	-0.00363872	-0.0203217	0.0130443	0.893574
smri_area_cdk_parstgris_bil	0.197467	0.843467	0.00188362	-0.0168151	0.0205824	0.934293
smri_area_cdk_pericc_bil	-0.879509	0.379152	-0.00925934	-0.0298967	0.011378	0.883627
smri_area_cdk_postcn_bil	-0.394916	0.692916	-0.00304582	-0.0181645	0.0120729	0.893574
smri_area_cdk_ptcate_bil	-1.49093	0.13602	-0.0126133	-0.0291973	0.00397058	0.793449
smri_area_cdk_precn_bil	0.613245	0.539732	0.00483082	-0.0106111	0.0202727	0.893574
smri_area_cdk_pc_bil	0.865119	0.387	0.00686645	-0.00869214	0.0224251	0.883627
smri_area_cdk_rracate_bil	-1.06946	0.284896	-0.00889608	-0.0252021	0.00740998	0.883627
smri_area_cdk_rrmdfr_bil	0.834643	0.403944	0.00679508	-0.00916398	0.0227541	0.883627
smri_area_cdk_sufr_bil	2.07516	0.0380032	0.0155267	0.000859727	0.0301938	0.793449
smri_area_cdk_supl_bil	1.12247	0.261697	0.00972734	-0.00726032	0.026715	0.883627
smri_area_cdk_sutm_bil	-0.58562	0.558147	-0.00441587	-0.0191972	0.0103655	0.893574
smri_area_cdk_sm_bil	-0.331349	0.74039	-0.00281581	-0.0194742	0.0138425	0.893574
smri_area_cdk_frpole_bil	1.02717	0.304374	0.00888993	-0.00807576	0.0258556	0.883627
smri_area_cdk_tmpole_bil	-1.56112	0.118535	-0.0140837	-0.0317683	0.00360086	0.793449
smri_area_cdk_trvtm_bil	0.206713	0.836239	0.00196728	-0.0166884	0.020623	0.934293
smri_area_cdk_insula_bil	0.113359	0.909749	0.000909833	-0.0148235	0.0166431	0.936506
smri_area_cdk_total	0.149827	0.880904	0.000789172	-0.00953592	0.0111143	0.934293

## Sheet: S15 Trauma ~ volume
Trauma exposure ~ volume at age 9-11, adjusted for SES
region	t_TS	p_TS	StdB_TS	CI_low_TS	CI_high_TS	p_TS_FDR
smri_vol_scs_tp_bil	-0.0722186	0.94243	-0.00051991	-0.014632	0.0135922	0.984341
smri_vol_scs_caudate_bil	0.637952	0.523523	0.00577024	-0.0119602	0.0235007	0.928081
smri_vol_scs_putamen_bil	-0.0196279	0.984341	-0.000177504	-0.0179051	0.0175501	0.984341
smri_vol_scs_pallidum_bil	0.527733	0.597699	0.00459453	-0.0124718	0.0216609	0.928081
smri_vol_scs_hpus_bil	-1.67443	0.0940845	-0.0137051	-0.0297498	0.00233949	0.752676
smri_vol_scs_amygdala_bil	-0.872837	0.382778	-0.00719303	-0.0233475	0.00896143	0.928081
smri_vol_scs_aa_bil	0.781941	0.434272	0.00692322	-0.0104327	0.0242792	0.928081
smri_vol_scs_subcorticalgv	-0.390658	0.69606	-0.00236222	-0.0142155	0.00949103	0.928081

## Sheet: S16 Trauma ~ T1w-T2w
Trauma exposure ~ T1w/T2w at age 9-11, adjusted for SES
region	t_TS	p_TS	StdB_TS	CI_low_TS	CI_high_TS	p_TS_FDR
T1_T2r_bankssts_bil	0.783761	0.433204	0.00789291	-0.011848	0.0276338	0.718939
T1_T2r_cdacate_bil	0.00688183	0.994509	6.75186e-05	-0.0191649	0.0192999	0.994509
T1_T2r_cdmdfr_bil	2.01047	0.0444147	0.020308	0.000507204	0.0401089	0.571443
T1_T2r_cuneus_bil	0.768337	0.44231	0.00795754	-0.0123446	0.0282596	0.718939
T1_T2r_ehinal_bil	0.101797	0.918921	0.00104175	-0.0190189	0.0211024	0.994509
T1_T2r_fusiform_bil	0.220278	0.82566	0.00224419	-0.0177269	0.0222153	0.990792
T1_T2r_ifpl_bil	0.781	0.434826	0.0078406	-0.0118388	0.02752	0.718939
T1_T2r_iftm_bil	-0.00905759	0.992773	-8.48126e-05	-0.0184404	0.0182707	0.994509
T1_T2r_ihcate_bil	1.63685	0.101702	0.0171466	-0.00338789	0.0376811	0.571443
T1_T2r_locc_bil	0.106081	0.915521	0.00103014	-0.0180057	0.0200659	0.994509
T1_T2r_lobfr_bil	0.801812	0.422686	0.00852145	-0.0123117	0.0293546	0.718939
T1_T2r_lingual_bil	0.579175	0.562487	0.00575701	-0.013728	0.025242	0.782203
T1_T2r_mobfr_bil	1.05381	0.292002	0.010573	-0.00909451	0.0302404	0.718939
T1_T2r_mdtm_bil	0.485608	0.627259	0.00432584	-0.0131363	0.021788	0.823277
T1_T2r_parahpal_bil	1.49078	0.136058	0.0152771	-0.00481105	0.0353652	0.571443
T1_T2r_paracn_bil	0.763718	0.445058	0.00802634	-0.0125751	0.0286278	0.718939
T1_T2r_parsopc_bil	1.34599	0.178343	0.0133725	-0.00610276	0.0328477	0.618007
T1_T2r_parsobis_bil	1.53407	0.125052	0.0156799	-0.00435613	0.0357159	0.571443
T1_T2r_parstgris_bil	1.71899	0.0856544	0.0171674	-0.0024095	0.0367442	0.571443
T1_T2r_pericc_bil	-0.131257	0.895575	-0.00135109	-0.0215289	0.0188267	0.994509
T1_T2r_postcn_bil	0.557297	0.57734	0.00579998	-0.0146011	0.0262011	0.782203
T1_T2r_ptcate_bil	1.75649	0.0790436	0.0170833	-0.00198186	0.0361485	0.571443
T1_T2r_precn_bil	1.56214	0.118293	0.0160665	-0.00409457	0.0362275	0.571443
T1_T2r_pc_bil	1.04574	0.295715	0.0109167	-0.00954695	0.0313804	0.718939
T1_T2r_rracate_bil	0.707318	0.479389	0.00743585	-0.0131718	0.0280435	0.719084
T1_T2r_rrmdfr_bil	1.58647	0.112671	0.0161854	-0.00381342	0.0361843	0.571443
T1_T2r_sufr_bil	1.60795	0.107886	0.0168386	-0.00368947	0.0373667	0.571443
T1_T2r_supl_bil	0.709698	0.477912	0.00740416	-0.0130469	0.0278552	0.719084
T1_T2r_sutm_bil	0.225544	0.821562	0.00216293	-0.0166356	0.0209615	0.990792
T1_T2r_sm_bil	1.30689	0.191288	0.0127319	-0.00636523	0.031829	0.618007
T1_T2r_frpole_bil	0.947847	0.343236	0.00997866	-0.0106584	0.0306157	0.718939
T1_T2r_tmpole_bil	0.0562638	0.955133	0.00060025	-0.0203128	0.0215133	0.994509
T1_T2r_trvtm_bil	-0.0549794	0.956156	-0.000580564	-0.0212802	0.0201191	0.994509
T1_T2r_insula_bil	1.36899	0.17104	0.01424	-0.00615023	0.0346303	0.618007
T1_T2r_mean_bil	1.02597	0.304936	0.0102377	-0.00932281	0.0297981	0.718939
T1_T2r_tp_bil	1.68557	0.0919171	0.0178076	-0.00290198	0.0385172	0.571443
T1_T2r_caudate_bil	0.791303	0.428791	0.00791025	-0.0116855	0.027506	0.718939
T1_T2r_putamen_bil	0.336526	0.736483	0.00368382	-0.0177744	0.025142	0.937342
T1_T2r_pallidum_bil	1.11415	0.265246	0.0110215	-0.00836987	0.0304128	0.718939
T1_T2r_hpus_bil	0.658898	0.509981	0.00655869	-0.0129538	0.0260712	0.738592
T1_T2r_amygdala_bil	0.910365	0.362658	0.00989238	-0.0114086	0.0311933	0.718939
T1_T2r_aa_bil	0.93671	0.348936	0.00988652	-0.0108031	0.0305761	0.718939

## Sheet: S17 acceptance abuse thickness
Parental acceptance + household abuse ~ thickness at age 9-11, adjusted for SES
region	t_neglect	t_abuse	p_neglect	p_abuse	StdB_neglect	StdB_abuse	CI_low_neglect	CI_high_neglect	CI_low_abuse	CI_high_abuse	p_neglect_FDR	p_abuse_FDR
smri_thick_cdk_ptcate_bil	-3.26686	2.46375	0.00109205	0.0137707	-0.0358545	0.0268394	-0.0573688	-0.0143402	0.00548489	0.048194	0.0256597	0.14587
smri_thick_cdk_sufr_bil	-3.18239	1.48391	0.00146627	0.137875	-0.034153	0.015746	-0.0551903	-0.0131157	-0.00505468	0.0365468	0.0256597	0.303752
smri_thick_cdk_cdmdfr_bil	-2.88765	1.16536	0.00389161	0.243909	-0.0313605	0.0125579	-0.0526493	-0.0100717	-0.00856584	0.0336817	0.0272413	0.406515
smri_thick_cdk_mobfr_bil	-2.90706	1.4864	0.00365841	0.137214	-0.0309026	0.0157355	-0.0517405	-0.0100646	-0.00501647	0.0364875	0.0272413	0.303752
smri_thick_cdk_rrmdfr_bil	-2.94133	1.66634	0.00327739	0.095687	-0.031399	0.0176359	-0.0523249	-0.010473	-0.00311075	0.0383825	0.0272413	0.303752
smri_thick_cdk_lobfr_bil	-2.76859	1.57405	0.00564274	0.115516	-0.0298412	0.0168758	-0.0509698	-0.0087126	-0.00414064	0.0378922	0.032916	0.303752
smri_thick_cdk_supl_bil	-2.71475	0.271535	0.00664686	0.785987	-0.0286798	0.0028445	-0.049389	-0.00797074	-0.0176905	0.0233795	0.0332343	0.833623
smri_thick_cdk_parsobis_bil	-2.64659	0.825431	0.00814653	0.409152	-0.0289152	0.00897582	-0.0503319	-0.00749849	-0.0123402	0.0302919	0.0356411	0.572813
smri_thick_cdk_mean	-2.50474	1.76008	0.012274	0.0784348	-0.0260927	0.018092	-0.0465133	-0.00567204	-0.00205762	0.0382416	0.0477323	0.303752
smri_thick_cdk_postcn_bil	-2.38483	0.77976	0.01711	0.435556	-0.0248221	0.00803899	-0.0452251	-0.0044191	-0.0121704	0.0282484	0.0598848	0.586326
smri_thick_cdk_frpole_bil	-2.20112	0.685697	0.0277557	0.492924	-0.0242788	0.00754945	-0.0459009	-0.00265675	-0.0140328	0.0291317	0.0883137	0.616155
smri_thick_cdk_cdacate_bil	-2.08025	1.03499	0.0375337	0.300705	-0.0228584	0.0113055	-0.0443983	-0.00131854	-0.010107	0.0327179	0.0948304	0.457595
smri_thick_cdk_paracn_bil	-2.09241	1.31097	0.0364335	0.189905	-0.0226783	0.014104	-0.0439243	-0.00143225	-0.0069853	0.0351934	0.0948304	0.332334
smri_thick_cdk_parsopc_bil	-2.07593	2.3944	0.0379322	0.0166709	-0.0225921	0.0259207	-0.0439253	-0.00125881	0.0046998	0.0471415	0.0948304	0.14587
smri_thick_cdk_sutm_bil	-1.85521	2.7397	0.0636035	0.00616394	-0.0196601	0.0287233	-0.0404335	0.00111328	0.00817173	0.0492749	0.148408	0.14587
smri_thick_cdk_pc_bil	-1.6782	0.524474	0.0933462	0.599964	-0.0179904	0.00556427	-0.0390045	0.00302364	-0.0152326	0.0263611	0.204195	0.724095
smri_thick_cdk_locc_bil	-1.64177	1.54714	0.100676	0.121871	-0.0152598	0.0141975	-0.0334799	0.00296024	-0.003791	0.032186	0.207275	0.303752
smri_thick_cdk_ifpl_bil	-1.61138	1.0807	0.107137	0.279866	-0.0167377	0.011143	-0.0370992	0.00362392	-0.00906913	0.0313551	0.208322	0.445241
smri_thick_cdk_fusiform_bil	-1.51095	0.403401	0.13084	0.686664	-0.0163684	0.0043318	-0.0376042	0.00486741	-0.0167178	0.0253814	0.241021	0.775266
smri_thick_cdk_sm_bil	-1.44701	1.55398	0.147932	0.120231	-0.0146876	0.0156481	-0.0345848	0.00520958	-0.00409116	0.0353873	0.258881	0.303752
smri_thick_cdk_cuneus_bil	-1.19012	0.473846	0.234033	0.635623	-0.0125515	0.00495501	-0.033225	0.00812212	-0.0155434	0.0254534	0.38821	0.74156
smri_thick_cdk_mdtm_bil	-1.16509	2.42081	0.244017	0.0155096	-0.0120108	0.0246622	-0.0322189	0.00819731	0.00469193	0.0446325	0.38821	0.14587
smri_thick_cdk_bankssts_bil	-1.06591	1.83493	0.286496	0.066554	-0.0116844	0.02002	-0.0331725	0.00980375	-0.00136743	0.0414074	0.43076	0.303752
smri_thick_cdk_parstgris_bil	-1.02015	1.44843	0.307686	0.147537	-0.011212	0.0158241	-0.0327562	0.0103322	-0.00559175	0.03724	0.43076	0.303752
smri_thick_cdk_tmpole_bil	-1.04405	1.41615	0.296495	0.156771	-0.0114359	0.0154556	-0.0329074	0.0100356	-0.00593832	0.0368494	0.43076	0.304833
smri_thick_cdk_iftm_bil	-0.799537	1.94548	0.424003	0.0517538	-0.008592	0.0207076	-0.0296574	0.0124734	-0.000157314	0.0415725	0.570773	0.303752
smri_thick_cdk_trvtm_bil	-0.733406	1.38011	0.463332	0.167591	-0.00798573	0.014934	-0.0293301	0.0133587	-0.00627771	0.0361458	0.600616	0.308721
smri_thick_cdk_ehinal_bil	-0.579867	0.0661598	0.56202	0.947252	-0.00630774	0.000715981	-0.0276312	0.0150158	-0.0204979	0.0219299	0.634539	0.947252
smri_thick_cdk_lingual_bil	-0.595227	-0.697029	0.551709	0.485806	-0.00619799	-0.00717664	-0.0266098	0.0142138	-0.0273596	0.0130063	0.634539	0.616155
smri_thick_cdk_parahpal_bil	0.599527	0.332514	0.548839	0.73951	0.00647448	0.00356462	-0.014695	0.0276439	-0.0174498	0.024579	0.634539	0.808839
smri_thick_cdk_pericc_bil	-0.635988	1.45122	0.524803	0.146759	-0.00661215	0.0149617	-0.0269923	0.013768	-0.00524806	0.0351715	0.634539	0.303752
smri_thick_cdk_precn_bil	-0.52023	-0.115343	0.602917	0.908177	-0.0056349	-0.00124128	-0.0268676	0.0155978	-0.0223369	0.0198543	0.659441	0.934888
smri_thick_cdk_rracate_bil	-0.480453	1.50718	0.630918	0.131805	-0.00513894	0.0160565	-0.0261059	0.0158281	-0.00482682	0.0369398	0.669156	0.303752
smri_thick_cdk_insula_bil	-0.417831	1.54348	0.676082	0.122754	-0.00443483	0.0163072	-0.0252409	0.0163712	-0.00440334	0.0370178	0.695966	0.303752
smri_thick_cdk_ihcate_bil	0.156918	0.836368	0.875313	0.402974	0.0017232	0.00908458	-0.0198034	0.0232498	-0.0122077	0.0303768	0.875313	0.572813

## Sheet: S18 acceptance abuse area
Parental acceptance + household abuse ~ surface area at age 9-11, adjusted for SES
region	t_neglect	t_abuse	p_neglect	p_abuse	StdB_neglect	StdB_abuse	CI_low_neglect	CI_high_neglect	CI_low_abuse	CI_high_abuse	p_neglect_FDR	p_abuse_FDR
smri_area_cdk_bankssts_bil	1.73257	0.349408	0.0832102	0.726792	0.0157151	0.00315968	-0.00206522	0.0334954	-0.0145669	0.0208862	0.319677	0.90849
smri_area_cdk_cdacate_bil	-0.0397912	-1.70276	0.968261	0.0886524	-0.000370227	-0.0157932	-0.018609	0.0178685	-0.0339747	0.00238834	0.996739	0.310284
smri_area_cdk_cdmdfr_bil	0.74186	-1.88165	0.458194	0.0599204	0.00653504	-0.0165357	-0.0107329	0.023803	-0.0337622	0.000690841	0.641471	0.299602
smri_area_cdk_cuneus_bil	0.34478	-0.446698	0.730269	0.655106	0.00329992	-0.00421826	-0.0154619	0.0220617	-0.0227294	0.0142929	0.824497	0.881874
smri_area_cdk_ehinal_bil	0.686709	-0.271111	0.492286	0.786313	0.00697215	-0.00274687	-0.0129303	0.0268746	-0.0226081	0.0171143	0.642115	0.917365
smri_area_cdk_fusiform_bil	1.90315	-0.813488	0.0570561	0.415963	0.013884	-0.00590259	-0.000416601	0.0281845	-0.0201261	0.00832087	0.285281	0.725339
smri_area_cdk_ifpl_bil	1.60015	0.0405227	0.109604	0.967677	0.0133092	0.000334525	-0.00299515	0.0296135	-0.0158479	0.0165169	0.319677	0.992211
smri_area_cdk_iftm_bil	1.46533	-0.837392	0.142871	0.402398	0.0111583	-0.00632709	-0.00376886	0.0260855	-0.0211383	0.00848407	0.357178	0.725339
smri_area_cdk_ihcate_bil	1.6334	-0.288274	0.102423	0.773144	0.0140348	-0.00245827	-0.00280845	0.030878	-0.0191745	0.0142579	0.319677	0.917365
smri_area_cdk_locc_bil	0.00402531	-0.704533	0.996788	0.481122	3.36378e-05	-0.00582948	-0.0163479	0.0164152	-0.0220491	0.0103902	0.996788	0.732143
smri_area_cdk_lobfr_bil	2.29124	-1.00516	0.0219751	0.31485	0.0172729	-0.00751874	0.00249517	0.0320506	-0.0221817	0.00714423	0.22105	0.64822
smri_area_cdk_lingual_bil	2.19184	-0.364063	0.0284202	0.715822	0.0208543	-0.00342338	0.00220334	0.0395052	-0.0218563	0.0150095	0.22105	0.90849
smri_area_cdk_mobfr_bil	2.04936	-0.110131	0.0404592	0.912308	0.0147258	-0.000789655	0.000640239	0.0288113	-0.014845	0.0132657	0.236012	0.9676
smri_area_cdk_mdtm_bil	1.60174	-2.02333	0.109252	0.0430737	0.0118447	-0.0148256	-0.0026512	0.0263406	-0.0291891	-0.000462142	0.319677	0.296744
smri_area_cdk_parahpal_bil	2.28693	-1.01825	0.022226	0.308593	0.0204799	-0.00906534	0.00292537	0.0380345	-0.0265173	0.00838666	0.22105	0.64822
smri_area_cdk_paracn_bil	1.05347	0.560214	0.292159	0.57535	0.00937107	0.00496291	-0.00806634	0.0268085	-0.012403	0.0223288	0.511278	0.839052
smri_area_cdk_parsopc_bil	-0.0635609	-0.745606	0.949321	0.455928	-0.000596975	-0.00697743	-0.0190081	0.0178141	-0.0253217	0.0113668	0.996739	0.725339
smri_area_cdk_parsobis_bil	0.882612	-1.16179	0.377472	0.245354	0.00739878	-0.00969813	-0.00903374	0.0238313	-0.0260615	0.00666523	0.574415	0.64822
smri_area_cdk_parstgris_bil	0.886054	-0.473263	0.375615	0.636038	0.00833398	-0.00443824	-0.0101037	0.0267717	-0.0228214	0.013945	0.574415	0.881874
smri_area_cdk_pericc_bil	1.07185	0.00976196	0.283818	0.992211	0.0110243	9.90169e-05	-0.00913752	0.0311862	-0.0197842	0.0199822	0.511278	0.992211
smri_area_cdk_postcn_bil	1.09962	-1.95287	0.271532	0.0508705	0.00835312	-0.0147751	-0.00653778	0.023244	-0.0296061	5.59202e-05	0.511278	0.296744
smri_area_cdk_ptcate_bil	0.681862	-2.86485	0.495346	0.00418319	0.00567212	-0.0236883	-0.0106344	0.0219787	-0.0398968	-0.00747968	0.642115	0.146412
smri_area_cdk_precn_bil	1.76603	-2.56187	0.0774279	0.0104295	0.0136863	-0.019751	-0.00150519	0.0288777	-0.0348638	-0.00463819	0.319677	0.182516
smri_area_cdk_pc_bil	1.13829	-1.0648	0.255035	0.286998	0.00886982	-0.00822923	-0.00640503	0.0241447	-0.0233789	0.00692044	0.511278	0.64822
smri_area_cdk_rracate_bil	1.09611	-0.185782	0.273065	0.85262	0.00897889	-0.00151482	-0.00707884	0.0250366	-0.0174983	0.0144687	0.511278	0.948743
smri_area_cdk_rrmdfr_bil	-0.77498	-1.07979	0.438374	0.280267	-0.00621731	-0.00863037	-0.0219436	0.00950896	-0.024298	0.00703721	0.639296	0.64822
smri_area_cdk_sufr_bil	0.421539	-0.780102	0.673373	0.435355	0.00309763	-0.00568569	-0.0113071	0.0175024	-0.0199728	0.00860145	0.785602	0.725339
smri_area_cdk_supl_bil	0.945738	-1.01464	0.344311	0.310309	0.00804749	-0.00856375	-0.00863279	0.0247278	-0.0251087	0.00798119	0.573851	0.64822
smri_area_cdk_sutm_bil	1.47799	-2.13989	0.139451	0.0323959	0.0109087	-0.0156157	-0.00355955	0.0253769	-0.0299206	-0.00131085	0.357178	0.296744
smri_area_cdk_sm_bil	1.27647	-1.76335	0.201827	0.0778794	0.0106832	-0.0146967	-0.00572287	0.0270892	-0.0310344	0.0016411	0.47093	0.302943
smri_area_cdk_frpole_bil	-0.445141	-1.76323	0.65623	0.0778996	-0.00380414	-0.0150521	-0.0205563	0.0129481	-0.0317863	0.00168196	0.785602	0.302943
smri_area_cdk_tmpole_bil	-0.169819	1.11929	0.865157	0.263052	-0.00150851	0.00989369	-0.0189216	0.0159046	-0.00743359	0.027221	0.946265	0.64822
smri_area_cdk_trvtm_bil	0.514817	-0.834298	0.606695	0.404139	0.00481549	-0.00774958	-0.0135204	0.0231514	-0.0259579	0.0104588	0.758369	0.725339
smri_area_cdk_insula_bil	2.82531	0.166939	0.00473513	0.867422	0.0222959	0.00130955	0.00682653	0.0377653	-0.0140677	0.0166868	0.16573	0.948743
smri_area_cdk_total	2.15008	-2.0235	0.0315786	0.0430575	0.0110729	-0.0102923	0.000977599	0.0211683	-0.0202629	-0.000321652	0.22105	0.296744

## Sheet: S19 acceptance abuse volume
Parental acceptance + household abuse ~ volume at age 9-11, adjusted for SES
region	t_neglect	t_abuse	p_neglect	p_abuse	StdB_neglect	StdB_abuse	CI_low_neglect	CI_high_neglect	CI_low_abuse	CI_high_abuse	p_neglect_FDR	p_abuse_FDR
smri_vol_scs_tp_bil	1.1225	-0.836952	0.261686	0.402646	0.00792483	-0.00585294	-0.00591463	0.0217643	-0.0195614	0.00785548	0.418697	0.736692
smri_vol_scs_caudate_bil	0.911058	-0.372441	0.362293	0.709575	0.00803587	-0.00323321	-0.00925434	0.0253261	-0.0202505	0.013784	0.483057	0.736692
smri_vol_scs_putamen_bil	1.7251	0.341416	0.0845496	0.7328	0.0152235	0.00296797	-0.00207526	0.0325223	-0.0140728	0.0200087	0.169099	0.736692
smri_vol_scs_pallidum_bil	0.718379	-0.628217	0.472544	0.52988	0.00615169	-0.00534695	-0.0106346	0.022938	-0.0220313	0.0113374	0.540051	0.736692
smri_vol_scs_hpus_bil	0.446073	-0.33625	0.655556	0.736692	0.00357026	-0.00265624	-0.0121192	0.0192597	-0.0181415	0.012829	0.655556	0.736692
smri_vol_scs_amygdala_bil	2.1482	-1.47539	0.0317279	0.140149	0.0173572	-0.0118086	0.00151852	0.0331959	-0.027498	0.00388079	0.169099	0.736692
smri_vol_scs_aa_bil	1.85236	0.796829	0.0640111	0.425574	0.0161266	0.00689413	-0.000939401	0.0331927	-0.0100659	0.0238542	0.169099	0.736692
smri_vol_scs_subcorticalgv	1.81989	-0.805281	0.0688135	0.420684	0.0107639	-0.00470449	-0.000830231	0.022358	-0.0161564	0.00674745	0.169099	0.736692

## Sheet: S20 acceptance abuse T1w-T2w
Parental acceptance + household abuse ~ T1w/T2w at age 9-11, adjusted for SES
region	t_neglect	t_abuse	p_neglect	p_abuse	StdB_neglect	StdB_abuse	CI_low_neglect	CI_high_neglect	CI_low_abuse	CI_high_abuse	p_neglect_FDR	p_abuse_FDR
T1_T2r_bankssts_bil	0.789296	-1.21091	0.429962	0.225965	0.00781561	-0.011905	-0.0115949	0.0272261	-0.0311771	0.00736711	0.956553	0.992911
T1_T2r_cdacate_bil	-0.00540814	-0.913995	0.995685	0.360747	-5.23112e-05	-0.00880652	-0.0190133	0.0189087	-0.027694	0.010081	0.995685	0.992911
T1_T2r_cdmdfr_bil	-0.228666	0.00888514	0.819134	0.992911	-0.00227148	8.76164e-05	-0.021744	0.017201	-0.0192425	0.0194177	0.956553	0.992911
T1_T2r_cuneus_bil	1.49232	-0.00932204	0.135655	0.992562	0.0151678	-9.38543e-05	-0.00475614	0.0350918	-0.0198315	0.0196437	0.85065	0.992911
T1_T2r_ehinal_bil	-0.167015	-0.672298	0.867363	0.501414	-0.00168254	-0.00673392	-0.0214306	0.0180655	-0.0263684	0.0129006	0.956553	0.992911
T1_T2r_fusiform_bil	0.470257	-0.50717	0.638184	0.61205	0.00470185	-0.00502322	-0.0148978	0.0243015	-0.0244385	0.014392	0.956553	0.992911
T1_T2r_ifpl_bil	0.295559	-0.181565	0.767574	0.855929	0.00291431	-0.00177499	-0.0164145	0.0222431	-0.0209386	0.0173886	0.956553	0.992911
T1_T2r_iftm_bil	0.416063	-0.157847	0.677375	0.874581	0.00382487	-0.00143804	-0.0141958	0.0218456	-0.0192967	0.0164206	0.956553	0.992911
T1_T2r_ihcate_bil	0.344492	-1.13666	0.730485	0.255715	0.00355267	-0.0116535	-0.016663	0.0237684	-0.0317508	0.00844385	0.956553	0.992911
T1_T2r_locc_bil	1.79762	0.143084	0.0722755	0.886228	0.0171145	0.00134812	-0.00154848	0.0357775	-0.0171213	0.0198175	0.85065	0.992911
T1_T2r_lobfr_bil	-0.140323	0.117159	0.888408	0.906737	-0.00147016	0.00122252	-0.0220078	0.0190675	-0.0192321	0.0216772	0.956553	0.992911
T1_T2r_lingual_bil	1.46936	-0.975893	0.141775	0.329148	0.0143359	-0.00943482	-0.00478952	0.0334613	-0.0283864	0.00951675	0.85065	0.992911
T1_T2r_mobfr_bil	-0.133416	0.0272257	0.893868	0.97828	-0.00132042	0.000268569	-0.0207212	0.0180804	-0.0190685	0.0196056	0.956553	0.992911
T1_T2r_mdtm_bil	0.438908	-0.755374	0.66074	0.450048	0.0038382	-0.00654569	-0.0133041	0.0209805	-0.0235323	0.0104409	0.956553	0.992911
T1_T2r_parahpal_bil	0.462804	-0.252051	0.643517	0.801008	0.00466785	-0.00252652	-0.0151033	0.024439	-0.0221758	0.0171228	0.956553	0.992911
T1_T2r_paracn_bil	1.56334	-0.883776	0.118011	0.376845	0.016133	-0.00904135	-0.00409602	0.0363621	-0.0290955	0.0110128	0.85065	0.992911
T1_T2r_parsopc_bil	0.354946	0.0153502	0.722639	0.987753	0.00347045	0.000149144	-0.0156958	0.0226367	-0.0188969	0.0191952	0.956553	0.992911
T1_T2r_parsobis_bil	-0.111777	0.171037	0.911003	0.864199	-0.00112553	0.00171356	-0.0208642	0.0186131	-0.0179257	0.0213528	0.956553	0.992911
T1_T2r_parstgris_bil	0.393972	-0.088195	0.693612	0.929724	0.00387307	-0.000861769	-0.0153979	0.023144	-0.0200158	0.0182923	0.956553	0.992911
T1_T2r_pericc_bil	1.65027	0.20728	0.0989277	0.835797	0.0166602	0.0020717	-0.00312952	0.0364499	-0.0175205	0.0216639	0.85065	0.992911
T1_T2r_postcn_bil	1.29802	-0.904229	0.194317	0.365902	0.013267	-0.00916368	-0.0067687	0.0333027	-0.0290294	0.0107021	0.892193	0.992911
T1_T2r_ptcate_bil	0.588375	-0.625044	0.556297	0.531961	0.00563908	-0.00596222	-0.0131484	0.0244265	-0.0246609	0.0127365	0.956553	0.992911
T1_T2r_precn_bil	0.614235	-0.323707	0.539077	0.746169	0.00619986	-0.00323604	-0.0135863	0.025986	-0.0228324	0.0163603	0.956553	0.992911
T1_T2r_pc_bil	0.960327	-0.208726	0.336919	0.834668	0.0098449	-0.00212114	-0.0102509	0.0299407	-0.0220419	0.0177997	0.956553	0.992911
T1_T2r_rracate_bil	0.535074	-0.0486918	0.592614	0.961166	0.00555006	-0.000503582	-0.0147828	0.0258829	-0.020777	0.0197699	0.956553	0.992911
T1_T2r_rrmdfr_bil	0.316213	-0.52981	0.751849	0.596259	0.00317446	-0.0052844	-0.0165046	0.0228535	-0.0248363	0.0142675	0.956553	0.992911
T1_T2r_sufr_bil	0.358071	-0.743868	0.7203	0.456978	0.00368858	-0.0076103	-0.0165046	0.0238817	-0.0276651	0.0124445	0.956553	0.992911
T1_T2r_supl_bil	1.15109	-0.807849	0.249731	0.419203	0.0117903	-0.00820112	-0.0082882	0.0318689	-0.0281013	0.011699	0.953518	0.992911
T1_T2r_sutm_bil	0.569863	-0.355372	0.568787	0.722321	0.00537408	-0.00332781	-0.0131121	0.0238603	-0.0216843	0.0150286	0.956553	0.992911
T1_T2r_sm_bil	0.192147	-0.787829	0.847632	0.430821	0.00183639	-0.00745427	-0.0168982	0.020571	-0.0260018	0.0110933	0.956553	0.992911
T1_T2r_frpole_bil	-0.454482	0.909054	0.649494	0.363349	-0.00472519	0.00943585	-0.0251058	0.0156554	-0.0109114	0.0297831	0.956553	0.992911
T1_T2r_tmpole_bil	-0.043308	1.04563	0.965457	0.295765	-0.000455679	0.0109655	-0.0210812	0.0201698	-0.00959179	0.0315229	0.989005	0.992911
T1_T2r_trvtm_bil	2.01068	-0.939606	0.044393	0.347449	0.0208796	-0.00969213	0.000523536	0.0412357	-0.0299124	0.0105281	0.85065	0.992911
T1_T2r_insula_bil	1.24942	0.250331	0.211549	0.802338	0.0127884	0.00254612	-0.00727582	0.0328526	-0.0173917	0.022484	0.892193	0.992911
T1_T2r_mean_bil	0.720456	-0.496965	0.471265	0.619228	0.00705625	-0.00482195	-0.0121428	0.0262553	-0.0238419	0.014198	0.956553	0.992911
T1_T2r_tp_bil	2.26497	-0.624943	0.0235412	0.532027	0.023556	-0.00646306	0.00316899	0.0439429	-0.0267357	0.0138096	0.85065	0.992911
T1_T2r_caudate_bil	0.972428	-0.024844	0.330867	0.98018	0.00958509	-0.000243971	-0.00973693	0.0289071	-0.019494	0.019006	0.956553	0.992911
T1_T2r_putamen_bil	1.24702	-0.146128	0.212427	0.883825	0.0133884	-0.0015531	-0.00765759	0.0344344	-0.0223875	0.0192813	0.892193	0.992911
T1_T2r_pallidum_bil	0.884458	0.858803	0.376475	0.390475	0.00860403	0.00829591	-0.0104654	0.0276735	-0.0106399	0.0272317	0.956553	0.992911
T1_T2r_hpus_bil	0.169282	-1.60537	0.865579	0.108451	0.00166059	-0.0156795	-0.0175688	0.02089	-0.0348251	0.00346612	0.956553	0.992911
T1_T2r_amygdala_bil	0.26349	-0.985811	0.792179	0.324256	0.00282221	-0.0105148	-0.0181739	0.0238183	-0.0314233	0.0103936	0.956553	0.992911
T1_T2r_aa_bil	0.782426	0.327203	0.433988	0.743523	0.00814507	0.00339477	-0.0122613	0.0285514	-0.0169432	0.0237327	0.956553	0.992911

## Sheet: S21 resiliency thickness
trauma resiliency + trauma susceptibility ~ thickness at age 9-11, adjusted for SES
region	t_resilient	t_susceptible	p_resilient	p_susceptible	StdB_resilient	StdB_susceptible	CI_low_resilient	CI_high_resilient	CI_low_susceptible	CI_high_susceptible	p_resilient_FDR	p_susceptible_FDR
smri_thick_cdk_bankssts_bil	-2.06109	0.700057	0.0393352	0.483918	-0.0617365	0.0237007	-0.120455	-0.00301804	-0.0426673	0.0900688	0.171934	0.944778
smri_thick_cdk_cdacate_bil	-2.19442	-2.53348	0.0282416	0.0113174	-0.0658731	-0.0859359	-0.124719	-0.0070268	-0.152431	-0.0194412	0.169978	0.396107
smri_thick_cdk_cdmdfr_bil	-0.486667	-0.535126	0.626511	0.592582	-0.0144947	-0.0180099	-0.0728804	0.0438911	-0.083986	0.0479662	0.762949	0.944778
smri_thick_cdk_cuneus_bil	-0.863735	-0.205649	0.387766	0.837072	-0.0250161	-0.00672913	-0.0817927	0.0317605	-0.0708742	0.0574159	0.616901	0.944778
smri_thick_cdk_ehinal_bil	-0.638635	-0.332605	0.523084	0.739443	-0.0189346	-0.0111461	-0.0770559	0.0391866	-0.0768398	0.0545477	0.76283	0.944778
smri_thick_cdk_fusiform_bil	-2.12426	0.703662	0.0336866	0.481669	-0.0631048	0.0236157	-0.12134	-0.00486975	-0.0421754	0.0894069	0.169978	0.944778
smri_thick_cdk_ifpl_bil	-1.67455	-0.355943	0.0940723	0.721895	-0.0477613	-0.01147	-0.103674	0.00815123	-0.0746401	0.0517002	0.219502	0.944778
smri_thick_cdk_iftm_bil	-1.79505	-0.323759	0.0726935	0.746131	-0.053033	-0.0108052	-0.110949	0.00488331	-0.0762301	0.0546196	0.181734	0.944778
smri_thick_cdk_ihcate_bil	0.478716	1.07409	0.632157	0.282824	0.014469	0.0366736	-0.0447813	0.0737192	-0.03026	0.103607	0.762949	0.944778
smri_thick_cdk_locc_bil	-2.88415	0.546933	0.00393787	0.584444	-0.0741999	0.0158954	-0.124633	-0.0237667	-0.0410774	0.0728682	0.0601198	0.944778
smri_thick_cdk_lobfr_bil	-0.997277	-1.07153	0.318668	0.283971	-0.0293282	-0.0356108	-0.0869784	0.0283219	-0.10076	0.0295381	0.557669	0.944778
smri_thick_cdk_lingual_bil	-1.91723	-0.322746	0.0552537	0.746899	-0.0547418	-0.0104099	-0.110714	0.00123088	-0.0736392	0.0528193	0.175807	0.944778
smri_thick_cdk_mobfr_bil	-0.553909	0.215106	0.579661	0.829691	-0.0160128	0.00702886	-0.0726836	0.040658	-0.0570275	0.0710853	0.762949	0.944778
smri_thick_cdk_mdtm_bil	-2.12058	-0.213847	0.0339955	0.830673	-0.0606194	-0.00690562	-0.116658	-0.0045808	-0.0702094	0.0563981	0.169978	0.944778
smri_thick_cdk_parahpal_bil	0.173861	0.840333	0.861981	0.400754	0.00513321	0.0280343	-0.0527454	0.0630119	-0.0373644	0.093433	0.89772	0.944778
smri_thick_cdk_paracn_bil	-1.54733	0.15968	0.121834	0.873138	-0.0459787	0.00536125	-0.10423	0.0122724	-0.0604569	0.0711794	0.266511	0.944778
smri_thick_cdk_parsopc_bil	0.0350606	1.5621	0.972033	0.118314	0.00104465	0.0526133	-0.0573646	0.0594539	-0.0134129	0.11864	0.972033	0.944778
smri_thick_cdk_parsobis_bil	0.336299	0.510207	0.736657	0.609924	0.0100251	0.0171912	-0.0484127	0.0684629	-0.0488615	0.0832439	0.805718	0.944778
smri_thick_cdk_parstgris_bil	-0.937774	0.636862	0.348397	0.524238	-0.0281867	0.0216388	-0.0871087	0.0307352	-0.0449679	0.0882454	0.580662	0.944778
smri_thick_cdk_pericc_bil	-0.748187	-1.11826	0.454375	0.263497	-0.021334	-0.0360244	-0.0772317	0.0345636	-0.0991758	0.027127	0.69144	0.944778
smri_thick_cdk_postcn_bil	-2.79953	0.727815	0.00513313	0.466753	-0.0799406	0.0234781	-0.135918	-0.0239632	-0.039759	0.0867152	0.0601198	0.944778
smri_thick_cdk_ptcate_bil	-2.01248	-0.959629	0.0442115	0.337279	-0.0605437	-0.0326149	-0.119519	-0.0015687	-0.0992408	0.034011	0.171934	0.944778
smri_thick_cdk_precn_bil	-1.32097	-0.434975	0.186559	0.663595	-0.039176	-0.0145775	-0.0973135	0.0189616	-0.0802749	0.05112	0.384092	0.944778
smri_thick_cdk_pc_bil	-1.25558	0.0792471	0.209315	0.936839	-0.0369847	0.002637	-0.0947289	0.0207595	-0.0625944	0.0678684	0.407001	0.964393
smri_thick_cdk_rracate_bil	-0.415797	-1.65273	0.677573	0.0984352	-0.012148	-0.0545846	-0.0694215	0.0451255	-0.119328	0.0101592	0.790502	0.944778
smri_thick_cdk_rrmdfr_bil	-0.536242	-1.39309	0.59181	0.163642	-0.0157399	-0.0462002	-0.0732802	0.0418004	-0.111213	0.0188122	0.762949	0.944778
smri_thick_cdk_sufr_bil	-1.94844	-0.927964	0.0514059	0.353461	-0.0576916	-0.0310386	-0.115735	0.000352176	-0.096608	0.0345308	0.175807	0.944778
smri_thick_cdk_supl_bil	-1.80028	-0.514617	0.0718645	0.606838	-0.052144	-0.0168405	-0.108924	0.00463602	-0.0809914	0.0473103	0.181734	0.944778
smri_thick_cdk_sutm_bil	-2.79827	0.0321174	0.00515312	0.974379	-0.0818744	0.00106156	-0.139232	-0.0245171	-0.0637325	0.0658556	0.0601198	0.974379
smri_thick_cdk_sm_bil	-1.86207	-0.137309	0.0626399	0.890791	-0.0519209	-0.00432575	-0.106582	0.00274007	-0.0660837	0.0574322	0.181734	0.944778
smri_thick_cdk_frpole_bil	-1.18528	-0.781457	0.235951	0.434563	-0.0355388	-0.026503	-0.0943161	0.0232386	-0.0929874	0.0399815	0.434646	0.944778
smri_thick_cdk_tmpole_bil	-0.510056	0.862525	0.61003	0.388431	-0.0152408	0.0291346	-0.0738167	0.0433352	-0.0370822	0.0953515	0.762949	0.944778
smri_thick_cdk_trvtm_bil	-0.161035	0.456388	0.872071	0.648127	-0.00478264	0.0153183	-0.0630033	0.053438	-0.050479	0.0811157	0.89772	0.944778
smri_thick_cdk_insula_bil	-0.346607	-0.190201	0.728898	0.849158	-0.0100395	-0.00622606	-0.0668206	0.0467416	-0.0703959	0.0579438	0.805718	0.944778
smri_thick_cdk_mean	-2.36506	-0.346741	0.0180568	0.728797	-0.0683176	-0.0113146	-0.124944	-0.011691	-0.075283	0.0526537	0.157997	0.944778

## Sheet: S22 resiliency surface area
trauma resiliency + trauma susceptibility ~ surface area at age 9-11, adjusted for SES
region	t_resilient	t_susceptible	p_resilient	p_susceptible	StdB_resilient	StdB_susceptible	CI_low_resilient	CI_high_resilient	CI_low_susceptible	CI_high_susceptible	p_resilient_FDR	p_susceptible_FDR
smri_area_cdk_bankssts_bil	0.583883	0.973455	0.55932	0.330365	0.0144118	0.0271657	-0.0339745	0.062798	-0.0275404	0.0818719	0.988827	0.578138
smri_area_cdk_cdacate_bil	-1.47254	-1.9953	0.140925	0.046053	-0.0372099	-0.0570004	-0.086746	0.0123262	-0.113002	-0.00099884	0.988827	0.211967
smri_area_cdk_cdmdfr_bil	-0.67607	-0.0755606	0.499021	0.939771	-0.0162488	-0.00205304	-0.0633638	0.0308662	-0.0553168	0.0512108	0.988827	0.953078
smri_area_cdk_cuneus_bil	0.0324841	-1.72329	0.974087	0.0848852	0.000859907	-0.0515429	-0.0510333	0.0527531	-0.110176	0.00709012	0.998497	0.270089
smri_area_cdk_ehinal_bil	-0.327148	-1.86633	0.743567	0.0620412	-0.00905841	-0.0584359	-0.0633383	0.0452215	-0.119815	0.00294331	0.988827	0.217144
smri_area_cdk_fusiform_bil	-0.63848	-1.18202	0.523185	0.23724	-0.0127495	-0.0266712	-0.0518944	0.0263955	-0.0709042	0.0175618	0.988827	0.518963
smri_area_cdk_ifpl_bil	0.547145	-1.48464	0.584298	0.13769	0.0124195	-0.038073	-0.0320777	0.0569168	-0.0883452	0.0121992	0.988827	0.376229
smri_area_cdk_iftm_bil	-0.12457	-1.18406	0.900868	0.236432	-0.00260561	-0.0279849	-0.0436096	0.0383984	-0.0743167	0.0183469	0.988827	0.518963
smri_area_cdk_ihcate_bil	-0.167896	-1.02604	0.86667	0.304912	-0.00394521	-0.0272432	-0.0500089	0.0421185	-0.0792935	0.0248072	0.988827	0.56168
smri_area_cdk_locc_bil	-0.548921	-0.734802	0.583079	0.462487	-0.0126176	-0.0190816	-0.0576783	0.0324431	-0.0699885	0.0318252	0.988827	0.651215
smri_area_cdk_lobfr_bil	-0.27425	-1.43797	0.783901	0.150492	-0.00564542	-0.0334447	-0.0459988	0.034708	-0.0790388	0.0121493	0.988827	0.376229
smri_area_cdk_lingual_bil	1.42986	0.796125	0.152807	0.425989	0.0375636	0.0236285	-0.0139362	0.0890634	-0.034553	0.08181	0.988827	0.651215
smri_area_cdk_mobfr_bil	0.445449	-2.72926	0.656011	0.00636523	0.00871585	-0.0603932	-0.0296409	0.0470726	-0.103771	-0.0170148	0.988827	0.074261
smri_area_cdk_mdtm_bil	0.232089	-0.540292	0.816477	0.589015	0.00470752	-0.0123808	-0.0350545	0.0444696	-0.0573018	0.0325403	0.988827	0.763537
smri_area_cdk_parahpal_bil	-0.374062	-1.46718	0.708371	0.142378	-0.0091741	-0.0406659	-0.0572526	0.0389044	-0.0950009	0.013669	0.988827	0.376229
smri_area_cdk_paracn_bil	0.637219	-1.05065	0.524006	0.29346	0.0154421	-0.0287846	-0.0320639	0.0629481	-0.0824921	0.0249228	0.988827	0.56168
smri_area_cdk_parsopc_bil	0.710628	0.284212	0.477341	0.776257	0.018204	0.00822881	-0.0320135	0.0684216	-0.0485289	0.0649865	0.988827	0.849031
smri_area_cdk_parsobis_bil	-1.00039	-1.97379	0.31716	0.0484495	-0.0228948	-0.0510675	-0.0677589	0.0219692	-0.101787	-0.00034801	0.988827	0.211967
smri_area_cdk_parstgris_bil	-0.930311	-0.791317	0.352246	0.428789	-0.023857	-0.022943	-0.0741282	0.0264141	-0.0797799	0.0338939	0.988827	0.651215
smri_area_cdk_pericc_bil	0.733757	-0.66804	0.463124	0.504132	0.0208375	-0.0214369	-0.0348329	0.0765079	-0.0843425	0.0414688	0.988827	0.678639
smri_area_cdk_postcn_bil	-0.24585	-2.11779	0.805806	0.0342317	-0.00508376	-0.0495037	-0.0456201	0.0354526	-0.0953268	-0.00368053	0.988827	0.199685
smri_area_cdk_ptcate_bil	-1.09229	-2.83394	0.274747	0.00461225	-0.0248958	-0.0729884	-0.0695763	0.0197848	-0.123477	-0.0224998	0.988827	0.074261
smri_area_cdk_precn_bil	0.120526	-0.930809	0.90407	0.351988	0.0025528	-0.022278	-0.038968	0.0440736	-0.0691967	0.0246407	0.988827	0.586647
smri_area_cdk_pc_bil	0.212268	-0.405484	0.831905	0.685135	0.00451648	-0.00974695	-0.0371941	0.0462271	-0.0568691	0.0373752	0.988827	0.806597
smri_area_cdk_rracate_bil	-2.14003	-0.103604	0.0323907	0.917487	-0.0480305	-0.00262771	-0.092028	-0.00403297	-0.0523477	0.0470923	0.988827	0.953078
smri_area_cdk_rrmdfr_bil	-0.823231	0.36595	0.410408	0.714414	-0.0180156	0.00905382	-0.0609156	0.0248844	-0.039446	0.0575537	0.988827	0.806597
smri_area_cdk_sufr_bil	0.0721125	-0.50238	0.942515	0.615417	0.00145251	-0.0114326	-0.0380332	0.0409382	-0.0560438	0.0331786	0.998497	0.769272
smri_area_cdk_supl_bil	0.512183	-1.04792	0.608541	0.294714	0.0118872	-0.027479	-0.03361	0.0573843	-0.0788837	0.0239257	0.988827	0.56168
smri_area_cdk_sutm_bil	-1.1765	-0.730431	0.239438	0.465153	-0.0238943	-0.0167597	-0.0637081	0.0159194	-0.0617394	0.02822	0.988827	0.651215
smri_area_cdk_sm_bil	0.132308	-2.3414	0.894745	0.0192422	0.00302293	-0.0604665	-0.0417661	0.0478119	-0.111092	-0.00984104	0.988827	0.134696
smri_area_cdk_frpole_bil	0.835407	-0.0588446	0.403521	0.953078	0.0194967	-0.00155333	-0.0262536	0.065247	-0.0533007	0.0501941	0.988827	0.953078
smri_area_cdk_tmpole_bil	0.00188398	-2.94943	0.998497	0.0031952	4.60718e-05	-0.0815043	-0.047893	0.0479851	-0.135676	-0.0273326	0.998497	0.074261
smri_area_cdk_trvtm_bil	-0.657566	-0.395451	0.510841	0.692524	-0.0168168	-0.0114277	-0.0669511	0.0333175	-0.0680772	0.0452219	0.988827	0.806597
smri_area_cdk_insula_bil	-0.846784	-2.62891	0.397147	0.0085864	-0.0182531	-0.064033	-0.0605098	0.0240035	-0.111781	-0.0162847	0.988827	0.075131
smri_area_cdk_total	-0.191317	-1.91824	0.848283	0.0551247	-0.00272413	-0.0308575	-0.030637	0.0251887	-0.0623922	0.000677128	0.988827	0.214374

[truncated: 2 more sheets: S23 resiliency volume, S24 resiliency T1w-T2w]
