# Supplementary material for: Associations between early life adversity and the development of gray matter macrostructure and microstructure
Source: Psychol Med. 2025 Dec 18;55:e384. doi: 10.1017/S0033291725102651 (PMC13058625; doi:10.1017/S0033291725102651)
Supplement: Thorsen et al. supplementary material [file S0033291725102651sup001.zip › S0033291725102651sup003.xlsx]

## Sheet: S25 Time thickness
thickness ~ time (age 9-11 vs age 11-13), unadjusted for SES
region	t_time	p_time	d_time	CI_low_time	CI_high_time	p_time_FDR
smri_thick_cdk_bankssts_bil	-30.982	0	-0.315593	-0.335564	-0.295622	0
smri_thick_cdk_cdacate_bil	-20.317	0	-0.226346	-0.248188	-0.204504	0
smri_thick_cdk_cdmdfr_bil	-13.2996	0	-0.199248	-0.22862	-0.169875	0
smri_thick_cdk_cuneus_bil	-38.0954	0	-0.409388	-0.430457	-0.388319	0
smri_thick_cdk_ehinal_bil	2.38134	0.017346	0.0424609	0.00750237	0.0774194	0.017346
smri_thick_cdk_fusiform_bil	-26.0445	0	-0.337942	-0.363382	-0.312502	0
smri_thick_cdk_ifpl_bil	-31.0736	0	-0.440487	-0.468279	-0.412694	0
smri_thick_cdk_iftm_bil	-21.3356	0	-0.286278	-0.312585	-0.259971	0
smri_thick_cdk_ihcate_bil	-30.8139	0	-0.282436	-0.300407	-0.264466	0
smri_thick_cdk_locc_bil	-27.4237	0	-0.295986	-0.317147	-0.274825	0
smri_thick_cdk_lobfr_bil	-24.7323	0	-0.39919	-0.430835	-0.367546	0
smri_thick_cdk_lingual_bil	-39.4376	0	-0.416001	-0.436682	-0.39532	0
smri_thick_cdk_mobfr_bil	-26.9596	0	-0.426336	-0.457341	-0.395332	0
smri_thick_cdk_mdtm_bil	-17.7036	0	-0.24026	-0.266867	-0.213652	0
smri_thick_cdk_parahpal_bil	-15.8527	0	-0.140134	-0.157465	-0.122803	0
smri_thick_cdk_paracn_bil	-25.9312	0	-0.347149	-0.373396	-0.320902	0
smri_thick_cdk_parsopc_bil	-18.9151	0	-0.230339	-0.254214	-0.206464	0
smri_thick_cdk_parsobis_bil	-29.6673	0	-0.362442	-0.386394	-0.338489	0
smri_thick_cdk_parstgris_bil	-25.1998	0	-0.349158	-0.376323	-0.321993	0
smri_thick_cdk_pericc_bil	-23.1025	0	-0.275446	-0.298821	-0.25207	0
smri_thick_cdk_postcn_bil	-27.9135	0	-0.326707	-0.349655	-0.30376	0
smri_thick_cdk_ptcate_bil	-33.1775	0	-0.35249	-0.37332	-0.33166	0
smri_thick_cdk_precn_bil	-3.4592	0.000553556	-0.0538563	-0.0843808	-0.0233319	0.000587105
smri_thick_cdk_pc_bil	-43.9171	0	-0.52299	-0.546338	-0.499642	0
smri_thick_cdk_rracate_bil	-17.287	0	-0.298717	-0.332595	-0.264838	0
smri_thick_cdk_rrmdfr_bil	-28.6501	0	-0.421591	-0.450441	-0.392741	0
smri_thick_cdk_sufr_bil	-23.2729	0	-0.307962	-0.333906	-0.282019	0
smri_thick_cdk_supl_bil	-28.6682	0	-0.441163	-0.471334	-0.410993	0
smri_thick_cdk_sutm_bil	-16.9132	0	-0.20273	-0.22623	-0.179229	0
smri_thick_cdk_sm_bil	-22.8622	0	-0.320245	-0.347709	-0.292782	0
smri_thick_cdk_frpole_bil	-20.2699	0	-0.297626	-0.326414	-0.268839	0
smri_thick_cdk_tmpole_bil	-2.46177	0.0139119	-0.0503833	-0.0905091	-0.0102574	0.014321
smri_thick_cdk_trvtm_bil	-17.9473	0	-0.219613	-0.243604	-0.195622	0
smri_thick_cdk_insula_bil	-16.8086	0	-0.327516	-0.365718	-0.289314	0
smri_thick_cdk_mean	-36.6183	0	-0.44582	-0.469689	-0.42195	0

## Sheet: S26 Time area
area ~ time (age 9-11 vs age 11-13), unadjusted for SES
region	t_time	p_time	d_time	CI_low_time	CI_high_time	p_time_FDR
smri_area_cdk_bankssts_bil	-15.9924	0	-0.113653	-0.127587	-0.09972	0
smri_area_cdk_cdacate_bil	4.23552	2.3703e-05	0.0257235	0.0138164	0.0376306	2.86071e-05
smri_area_cdk_cdmdfr_bil	-7.00353	3.24368e-12	-0.0583648	-0.0747036	-0.042026	5.16041e-12
smri_area_cdk_cuneus_bil	-6.56171	6.53899e-11	-0.0356052	-0.0462437	-0.0249666	9.95064e-11
smri_area_cdk_ehinal_bil	-2.62055	0.00883314	-0.0271054	-0.0473846	-0.00682628	0.00966125
smri_area_cdk_fusiform_bil	-6.52914	8.24563e-11	-0.0327435	-0.0425758	-0.0229112	1.20249e-10
smri_area_cdk_ifpl_bil	-20.5154	0	-0.13033	-0.142785	-0.117875	0
smri_area_cdk_iftm_bil	-4.02083	5.99472e-05	-0.0217588	-0.0323685	-0.011149	6.99384e-05
smri_area_cdk_ihcate_bil	-14.1254	0	-0.0821402	-0.0935411	-0.0707392	0
smri_area_cdk_locc_bil	-15.5475	0	-0.0756161	-0.0851515	-0.0660807	0
smri_area_cdk_lobfr_bil	-7.33406	3.0726e-13	-0.0690418	-0.0874984	-0.0505851	5.6601e-13
smri_area_cdk_lingual_bil	-4.25193	2.20681e-05	-0.020212	-0.0295318	-0.0108921	2.75851e-05
smri_area_cdk_mobfr_bil	-8.81358	0	-0.0917753	-0.112191	-0.0713598	0
smri_area_cdk_mdtm_bil	-11.3199	0	-0.0707873	-0.0830475	-0.0585271	0
smri_area_cdk_parahpal_bil	1.3962	0.162783	0.012397	-0.00501125	0.0298053	0.162783
smri_area_cdk_paracn_bil	-11.7453	0	-0.0871422	-0.101688	-0.072596	0
smri_area_cdk_parsopc_bil	-7.28022	4.4794e-13	-0.0598221	-0.0759324	-0.0437118	7.839e-13
smri_area_cdk_parsobis_bil	-4.94727	8.06001e-07	-0.0310373	-0.0433373	-0.0187373	1.04482e-06
smri_area_cdk_parstgris_bil	-7.17834	9.3573e-13	-0.0505433	-0.064348	-0.0367386	1.55955e-12
smri_area_cdk_pericc_bil	1.63548	0.102086	0.00885849	-0.00176096	0.0194779	0.108273
smri_area_cdk_postcn_bil	-17.9577	0	-0.140514	-0.155855	-0.125173	0
smri_area_cdk_ptcate_bil	-11.8694	0	-0.0611847	-0.0712911	-0.0510782	0
smri_area_cdk_precn_bil	-5.45599	5.38104e-08	-0.0445404	-0.0605457	-0.028535	7.2437e-08
smri_area_cdk_pc_bil	-25.4023	0	-0.133121	-0.143395	-0.122846	0
smri_area_cdk_rracate_bil	-3.92735	8.8365e-05	-0.0312833	-0.0469004	-0.0156663	9.97669e-05
smri_area_cdk_rrmdfr_bil	-10.353	0	-0.0809613	-0.0962933	-0.0656293	0
smri_area_cdk_sufr_bil	-7.68493	2.264e-14	-0.0576119	-0.0723099	-0.0429139	4.402e-14
smri_area_cdk_supl_bil	-19.5835	0	-0.160429	-0.176491	-0.144368	0
smri_area_cdk_sutm_bil	-17.8664	0	-0.112749	-0.125122	-0.100377	0
smri_area_cdk_sm_bil	-14.534	0	-0.105136	-0.119319	-0.0909535	0
smri_area_cdk_frpole_bil	-9.39142	0	-0.105306	-0.12729	-0.0833217	0
smri_area_cdk_tmpole_bil	-5.54792	3.21304e-08	-0.058359	-0.0789826	-0.0377354	4.49826e-08
smri_area_cdk_trvtm_bil	-13.1421	0	-0.0962086	-0.110561	-0.0818559	0
smri_area_cdk_insula_bil	-1.49337	0.135478	-0.0170372	-0.0394045	0.0053302	0.139463
smri_area_cdk_total	-20.7593	0	-0.0999496	-0.109389	-0.0905099	0

## Sheet: S27 Time volume
volume ~ time (age 9-11 vs age 11-13), unadjusted for SES
region	t_time	p_time	d_time	CI_low_time	CI_high_time	p_time_FDR
smri_vol_scs_tp_bil	3.98759	6.88548e-05	0.0372378	0.018929	0.0555466	9.18064e-05
smri_vol_scs_caudate_bil	-11.8292	0	-0.0653644	-0.0761979	-0.0545308	0
smri_vol_scs_putamen_bil	-5.60369	2.33549e-08	-0.0432047	-0.0583209	-0.0280885	3.73678e-08
smri_vol_scs_pallidum_bil	2.58258	0.00987088	0.0383615	0.00923902	0.0674839	0.00987088
smri_vol_scs_hpus_bil	8.02924	1.53e-15	0.0538441	0.0406964	0.0669918	3.06e-15
smri_vol_scs_amygdala_bil	3.03376	0.00244217	0.031835	0.0112614	0.0524087	0.00279105
smri_vol_scs_aa_bil	-14.0148	0	-0.181251	-0.206607	-0.155895	0
smri_vol_scs_subcorticalgv	8.58359	1e-17	0.0406057	0.0313309	0.0498805	4e-17

## Sheet: S28 Time T1-T2
T1w/T2w ~ time (age 9-11 vs age 11-13), unadjusted for SES
region	t_time	p_time	d_time	CI_low_time	CI_high_time	p_time_FDR
T1_T2r_bankssts_bil	9.70725	0	0.149818	0.119559	0.180077	0
T1_T2r_cdacate_bil	3.47282	0.000526344	0.0655932	0.0285624	0.102624	0.000690826
T1_T2r_cdmdfr_bil	16.3855	0	0.252696	0.22246	0.282933	0
T1_T2r_cuneus_bil	21.1456	0	0.302959	0.274869	0.331049	0
T1_T2r_ehinal_bil	-1.75854	0.078813	-0.0299541	-0.0633496	0.0034415	0.0919486
T1_T2r_fusiform_bil	8.67477	0	0.130962	0.101364	0.160561	1e-17
T1_T2r_ifpl_bil	12.5282	0	0.19994	0.16865	0.231229	0
T1_T2r_iftm_bil	-2.4405	0.0147563	-0.0357802	-0.0645245	-0.00703596	0.0187808
T1_T2r_ihcate_bil	24.4118	0	0.400908	0.36871	0.433106	0
T1_T2r_locc_bil	20.6693	0	0.291394	0.263754	0.319034	0
T1_T2r_lobfr_bil	-1.12585	0.260367	-0.0220497	-0.0604475	0.0163482	0.266718
T1_T2r_lingual_bil	19.8995	0	0.302449	0.27265	0.332247	0
T1_T2r_mobfr_bil	-2.16432	0.0305618	-0.0417507	-0.0795713	-0.00393007	0.0377528
T1_T2r_mdtm_bil	-3.54181	0.000406805	-0.0541456	-0.0841182	-0.024173	0.000551156
T1_T2r_parahpal_bil	1.39959	0.161796	0.0244323	-0.00979317	0.0586578	0.178827
T1_T2r_paracn_bil	29.4393	0	0.444294	0.414705	0.473883	0
T1_T2r_parsopc_bil	10.6815	0	0.17043	0.139147	0.201712	0
T1_T2r_parsobis_bil	-1.18017	0.238078	-0.0217607	-0.0579112	0.0143898	0.252064
T1_T2r_parstgris_bil	4.32853	1.57766e-05	0.0744718	0.0407402	0.108203	2.3665e-05
T1_T2r_pericc_bil	15.9243	0	0.228437	0.200312	0.256562	0
T1_T2r_postcn_bil	18.4684	0	0.268819	0.240282	0.297357	0
T1_T2r_ptcate_bil	15.4675	0	0.267162	0.233298	0.301026	0
T1_T2r_precn_bil	28.1463	0	0.408052	0.379629	0.436476	0
T1_T2r_pc_bil	20.8364	0	0.324932	0.294358	0.355506	0
T1_T2r_rracate_bil	1.1752	0.240061	0.0234658	-0.0156824	0.0626139	0.252064
T1_T2r_rrmdfr_bil	4.0173	6.11211e-05	0.0701454	0.0359119	0.104379	8.85203e-05
T1_T2r_sufr_bil	8.03569	1.6e-15	0.136752	0.103386	0.170117	2.69e-15
T1_T2r_supl_bil	23.3413	0	0.357816	0.32776	0.387871	0
T1_T2r_sutm_bil	1.77283	0.0764144	0.0267428	-0.00283229	0.0563179	0.0916973
T1_T2r_sm_bil	12.2109	0	0.179855	0.150978	0.208733	0
T1_T2r_frpole_bil	-0.703714	0.481695	-0.015217	-0.0576123	0.0271784	0.481695
T1_T2r_tmpole_bil	-9.26858	0	-0.177216	-0.214702	-0.139729	0
T1_T2r_trvtm_bil	16.3988	0	0.246186	0.216753	0.275619	0
T1_T2r_insula_bil	3.55134	0.000392451	0.0600106	0.0268806	0.0931407	0.000549431
T1_T2r_mean_bil	12.3232	0	0.183316	0.154151	0.212481	0
T1_T2r_tp_bil	34.4116	0	0.515776	0.486389	0.545162	0
T1_T2r_caudate_bil	8.60962	1e-17	0.140402	0.10843	0.172374	2e-17
T1_T2r_putamen_bil	22.1345	0	0.309837	0.282393	0.337281	0
T1_T2r_pallidum_bil	55.7998	0	0.752042	0.725618	0.778466	0
T1_T2r_hpus_bil	-5.84353	5.9823e-09	-0.105983	-0.141542	-0.0704244	9.30581e-09
T1_T2r_amygdala_bil	-1.56967	0.116656	-0.0305895	-0.0687973	0.00761825	0.132421
T1_T2r_aa_bil	-6.40656	1.86372e-10	-0.116421	-0.15205	-0.0807933	3.01063e-10

## Sheet: S29 Trauma thickness
thickness ~ Trauma exposure at age 9-11 * time (age 9-11 vs age 11-13), unadjusted for SES
region	t_TS	p_TS	StdB_TS	CI_low_TS	CI_high_TS	t_time	p_time	d_time	CI_low_time	CI_high_time	t_interaction	p_interaction	StdB_interaction	CI_low_interaction	CI_high_interaction	p_TS_FDR	p_time_FDR	p_interaction_FDR
smri_thick_cdk_bankssts_bil	-2.2265	0.0260881	-0.0495731	-0.0932255	-0.00592062	-26.3727	0	-0.315473	-0.335428	-0.295518	-1.57982	0.114313	-0.0159485	-0.0357409	0.00384393	0.368807	0	0.812289
smri_thick_cdk_cdacate_bil	-2.15072	0.031612	-0.0486384	-0.0929771	-0.00429976	-17.6623	0	-0.22632	-0.248162	-0.204478	-0.258826	0.795797	-0.0028602	-0.024526	0.0188056	0.368807	0	0.975692
smri_thick_cdk_cdmdfr_bil	-0.666862	0.504926	-0.0147632	-0.0581672	0.0286409	-11.9289	0	-0.199124	-0.228495	-0.169753	0.598411	0.549636	0.00889617	-0.0202505	0.0380428	0.768366	0	0.830523
smri_thick_cdk_cuneus_bil	-0.328677	0.742432	-0.00709037	-0.049385	0.0352043	-32.8541	0	-0.409123	-0.430183	-0.388062	-1.01824	0.308691	-0.0108497	-0.0317404	0.010041	0.893468	0	0.812289
smri_thick_cdk_ehinal_bil	-0.929357	0.352792	-0.0208983	-0.0649858	0.0231891	1.36011	0.173953	0.0428913	0.00796033	0.0778223	1.53746	0.124345	0.0271919	-0.00748355	0.0618673	0.661822	0.173953	0.812289
smri_thick_cdk_fusiform_bil	-1.32368	0.185746	-0.02924	-0.0725492	0.0140693	-22.5204	0	-0.337848	-0.363288	-0.312408	-0.570877	0.56815	-0.00734932	-0.0325894	0.0178908	0.578003	0	0.830523
smri_thick_cdk_ifpl_bil	-0.987044	0.323723	-0.0208107	-0.0621475	0.0205261	-27.3504	0	-0.440298	-0.468085	-0.41251	0.30898	0.75737	0.00434571	-0.0232293	0.0319207	0.661822	0	0.975692
smri_thick_cdk_iftm_bil	-1.57056	0.116425	-0.0347185	-0.0780588	0.00862181	-18.6852	0	-0.286119	-0.312425	-0.259813	0.0281297	0.977562	0.000374476	-0.0257258	0.0264748	0.578003	0	0.991185
smri_thick_cdk_ihcate_bil	1.39363	0.163581	0.031422	-0.012783	0.0756271	-25.9384	0	-0.282366	-0.300318	-0.264414	-2.19064	0.0285976	-0.0198924	-0.0376957	-0.00208902	0.578003	0	0.557222
smri_thick_cdk_locc_bil	-1.25514	0.20956	-0.0241902	-0.0619762	0.0135959	-23.534	0	-0.295823	-0.316976	-0.27467	-0.975059	0.329654	-0.0104366	-0.0314218	0.0105486	0.578003	0	0.812289
smri_thick_cdk_lobfr_bil	-0.91692	0.359275	-0.0199128	-0.0624911	0.0226654	-21.9174	0	-0.398915	-0.430557	-0.367274	0.56822	0.569952	0.00910208	-0.0223037	0.0405079	0.661822	0	0.830523
smri_thick_cdk_lingual_bil	-1.19761	0.231201	-0.0258005	-0.0680379	0.0164369	-33.8073	0	-0.415769	-0.436438	-0.395099	-1.49223	0.135803	-0.0156044	-0.0361064	0.00489765	0.578003	0	0.812289
smri_thick_cdk_mobfr_bil	-0.302457	0.76233	-0.00647094	-0.0484169	0.035475	-23.3427	0	-0.426295	-0.457298	-0.395291	-0.53425	0.593231	-0.00838528	-0.0391576	0.022387	0.893468	0	0.830523
smri_thick_cdk_mdtm_bil	-0.860185	0.389778	-0.0184933	-0.0606444	0.0236578	-14.8821	0	-0.24011	-0.266697	-0.213524	-1.27866	0.20117	-0.0172049	-0.0435854	0.00917556	0.682111	0	0.812289
smri_thick_cdk_parahpal_bil	-1.22913	0.219166	-0.0277095	-0.0719089	0.0164899	-13.7553	0	-0.140045	-0.157374	-0.122715	-0.242484	0.808431	-0.00212557	-0.0193117	0.0150606	0.578003	0	0.975692
smri_thick_cdk_paracn_bil	-1.4606	0.144265	-0.0324671	-0.0760481	0.011114	-22.3992	0	-0.346879	-0.373122	-0.320636	-0.600523	0.548228	-0.00797527	-0.0340129	0.0180624	0.578003	0	0.830523
smri_thick_cdk_parsopc_bil	1.05292	0.292494	0.0234083	-0.020179	0.0669956	-16.164	0	-0.230411	-0.254283	-0.20654	-0.835139	0.403743	-0.0100876	-0.0337694	0.0135942	0.65386	0	0.812289
smri_thick_cdk_parsobis_bil	-0.209906	0.833761	-0.00461237	-0.0476934	0.0384687	-25.8867	0	-0.362301	-0.386258	-0.338345	-0.155343	0.876567	-0.0018831	-0.0256497	0.0218835	0.894827	0	0.991185
smri_thick_cdk_parstgris_bil	-0.0936635	0.925385	-0.0020875	-0.0457836	0.0416086	-22.0542	0	-0.34921	-0.376375	-0.322045	-0.028974	0.976888	-0.000398325	-0.0273518	0.0265552	0.943576	0	0.991185
smri_thick_cdk_pericc_bil	-0.489426	0.62459	-0.0105027	-0.0525752	0.0315699	-19.7392	0	-0.275267	-0.298637	-0.251897	-0.990184	0.322209	-0.0117092	-0.0348937	0.0114753	0.809653	0	0.812289
smri_thick_cdk_postcn_bil	-2.26424	0.0236579	-0.0484948	-0.0904861	-0.00650346	-24.0289	0	-0.326519	-0.349442	-0.303597	-0.873305	0.382606	-0.0101292	-0.0328693	0.012611	0.368807	0	0.812289
smri_thick_cdk_ptcate_bil	0.197195	0.843694	0.00443241	-0.0396364	0.0485012	-28.3594	0	-0.352481	-0.373299	-0.331662	-1.4546	0.145944	-0.0153202	-0.0359697	0.00532925	0.894827	0	0.812289
smri_thick_cdk_precn_bil	-1.03901	0.298907	-0.0232534	-0.0671321	0.0206253	-2.98618	0.0028604	-0.0536566	-0.0841798	-0.0231334	-0.0646387	0.948468	-0.000998679	-0.0312901	0.0292927	0.65386	0.00303375	0.991185
smri_thick_cdk_pc_bil	-0.548728	0.583249	-0.0118327	-0.0541107	0.0304453	-37.8835	0	-0.522922	-0.546254	-0.49959	-1.21743	0.223589	-0.0143729	-0.0375193	0.0087736	0.793156	0	0.812289
smri_thick_cdk_rracate_bil	-0.540062	0.589202	-0.0118595	-0.0549128	0.0311939	-14.674	0	-0.298632	-0.332503	-0.264761	-0.945919	0.344309	-0.0162219	-0.0498447	0.0174009	0.793156	0	0.812289
smri_thick_cdk_rrmdfr_bil	-0.787459	0.431093	-0.0169667	-0.0592098	0.0252764	-24.741	0	-0.421459	-0.450311	-0.392608	-0.689822	0.490389	-0.0100738	-0.0387052	0.0185576	0.695069	0	0.830523
smri_thick_cdk_sufr_bil	-1.54397	0.122735	-0.03391	-0.0769699	0.00914998	-20.3795	0	-0.307923	-0.333868	-0.281979	0.0110501	0.991185	0.000145083	-0.0255966	0.0258867	0.578003	0	0.991185
smri_thick_cdk_supl_bil	-0.264577	0.791358	-0.00569626	-0.047907	0.0365145	-24.8591	0	-0.44104	-0.471202	-0.410878	-0.496904	0.619313	-0.00758669	-0.0375208	0.0223474	0.893468	0	0.833691
smri_thick_cdk_sutm_bil	-1.74711	0.0807598	-0.0386761	-0.082078	0.00472577	-14.2643	0	-0.202664	-0.226158	-0.179171	-1.12117	0.262355	-0.0133277	-0.0366337	0.00997835	0.578003	0	0.812289
smri_thick_cdk_sm_bil	-0.777572	0.4369	-0.0163294	-0.0575028	0.0248439	-19.4004	0	-0.320181	-0.347627	-0.292735	-1.28693	0.198273	-0.0178773	-0.0451127	0.00935804	0.695069	0	0.812289
smri_thick_cdk_frpole_bil	-0.540193	0.589116	-0.0120493	-0.0557813	0.0316827	-18.137	0	-0.297568	-0.32635	-0.268787	0.7999	0.423867	0.0116525	-0.0169082	0.0402132	0.793156	0	0.812289
smri_thick_cdk_tmpole_bil	-1.21754	0.223502	-0.0277745	-0.0724993	0.0169502	-2.07562	0.0380608	-0.05013	-0.0902511	-0.0100088	-0.141697	0.887334	-0.00287937	-0.0427197	0.036961	0.578003	0.0391802	0.991185
smri_thick_cdk_trvtm_bil	-0.289389	0.772311	-0.00650369	-0.0505657	0.0375583	-14.6836	0	-0.219568	-0.243534	-0.195601	-2.14796	0.0318413	-0.026048	-0.0498238	-0.00227228	0.893468	0	0.557222
smri_thick_cdk_insula_bil	0.0707822	0.943576	0.00153375	-0.0409493	0.0440168	-15.0816	0	-0.327308	-0.365507	-0.289109	0.770738	0.440957	0.0149114	-0.0230199	0.0528426	0.943576	0	0.812289
smri_thick_cdk_mean	-1.35897	0.174294	-0.0288763	-0.0705361	0.0127835	-31.6568	0	-0.445644	-0.469506	-0.421783	-0.831751	0.405653	-0.010043	-0.0337163	0.0136302	0.578003	0	0.812289

## Sheet: S30 Trauma surface area
area ~ Trauma exposure at age 9-11 ~ * time (age 9-11 vs age 11-13), unadjusted for SES
region	t_TS	p_TS	StdB_TS	CI_low_TS	CI_high_TS	t_time	p_time	d_time	CI_low_time	CI_high_time	t_interaction	p_interaction	StdB_interaction	CI_low_interaction	CI_high_interaction	p_TS_FDR	p_time_FDR	p_interaction_FDR
smri_area_cdk_bankssts_bil	-1.65666	0.0977577	-0.0316075	-0.0690135	0.00579853	-13.8197	0	-0.115019	-0.128925	-0.101114	-1.6638	0.0963257	-0.0101462	-0.0221023	0.00180986	0.580477	0	0.4934
smri_area_cdk_cdacate_bil	-1.53598	0.124722	-0.0307958	-0.0701048	0.00851328	3.89808	9.98423e-05	0.0238685	0.0119644	0.0357727	-0.855021	0.392655	-0.00433146	-0.0142636	0.00560071	0.580477	0.000120499	0.723313
smri_area_cdk_cdmdfr_bil	-0.333425	0.738851	-0.00619099	-0.0425949	0.0302129	-6.82521	1.12516e-11	-0.0620799	-0.0784401	-0.0457198	0.421105	0.673729	0.00311445	-0.0113858	0.0176147	0.84228	1.96904e-11	0.842162
smri_area_cdk_cuneus_bil	-0.984766	0.324868	-0.020142	-0.060243	0.019959	-5.55679	3.07119e-08	-0.0365604	-0.0471857	-0.0259352	-1.28109	0.200323	-0.00569333	-0.0144065	0.0030198	0.754265	4.29967e-08	0.573289
smri_area_cdk_ehinal_bil	-0.323937	0.746019	-0.00660303	-0.0465671	0.033361	-2.75819	0.00585731	-0.0296394	-0.0498834	-0.00939541	0.453326	0.650366	0.00422255	-0.0140396	0.0224847	0.84228	0.00640643	0.842162
smri_area_cdk_fusiform_bil	-0.793067	0.427857	-0.0129137	-0.0448385	0.019011	-6.18697	7.39997e-10	-0.0353859	-0.0452616	-0.0255101	-0.319302	0.74954	-0.00134579	-0.00960925	0.00691767	0.763785	1.23333e-09	0.846255
smri_area_cdk_ifpl_bil	-2.74054	0.00619655	-0.0495586	-0.0850129	-0.0141042	-18.6565	0	-0.131911	-0.144361	-0.119462	0.0280945	0.97759	0.000152097	-0.010462	0.0107662	0.216879	0	0.97759
smri_area_cdk_iftm_bil	-1.51141	0.130875	-0.0257562	-0.0591671	0.00765463	-4.01951	6.03861e-05	-0.0247048	-0.0353644	-0.0140452	-0.157392	0.874955	-0.000719487	-0.0096819	0.00824293	0.580477	7.54826e-05	0.921817
smri_area_cdk_ihcate_bil	-0.929447	0.352787	-0.0172777	-0.0537234	0.0191681	-13.1183	0	-0.0832137	-0.0946115	-0.0718159	0.57202	0.567384	0.00278795	-0.00676769	0.0123436	0.754265	0	0.842162
smri_area_cdk_locc_bil	-1.6519	0.0987305	-0.0298116	-0.0651939	0.00557076	-14.8977	0	-0.0774616	-0.0870045	-0.0679187	1.30701	0.191379	0.005228	-0.00261432	0.0130703	0.580477	0	0.573289
smri_area_cdk_lobfr_bil	-0.573245	0.56654	-0.00908034	-0.0401365	0.0219758	-6.83762	1.03676e-11	-0.0714364	-0.0898913	-0.0529814	0.236743	0.812883	0.00205648	-0.0149743	0.0190873	0.794133	1.90982e-11	0.88909
smri_area_cdk_lingual_bil	-0.35651	0.7215	-0.0073421	-0.0477192	0.033035	-3.85851	0.000117396	-0.0212734	-0.0305894	-0.0119573	-0.463556	0.64302	-0.00177845	-0.00930032	0.00574342	0.84228	0.000136962	0.842162
smri_area_cdk_mobfr_bil	0.223774	0.822953	0.00331145	-0.0257017	0.0323246	-8.74986	0	-0.0932905	-0.11368	-0.0729006	1.76604	0.077552	0.017284	-0.00190396	0.0364719	0.872829	0	0.4934
smri_area_cdk_mdtm_bil	-1.63422	0.102395	-0.0268065	-0.0589663	0.00535342	-11.3269	0	-0.0744311	-0.0867382	-0.0621239	1.62988	0.103316	0.00884176	-0.001794	0.0194775	0.580477	0	0.4934
smri_area_cdk_parahpal_bil	-0.787944	0.430826	-0.014828	-0.0517234	0.0220674	0.859841	0.389967	0.0114017	-0.00597374	0.0287772	0.644937	0.519049	0.00510045	-0.0104048	0.0206056	0.763785	0.401436	0.842162
smri_area_cdk_paracn_bil	0.506428	0.612617	0.00943076	-0.0270795	0.045941	-10.9474	0	-0.0888515	-0.10338	-0.0743227	0.497077	0.619196	0.00320161	-0.00942627	0.0158295	0.794133	0	0.842162
smri_area_cdk_parsopc_bil	-0.992728	0.320968	-0.0198417	-0.059028	0.0193446	-5.97959	2.58162e-09	-0.0616869	-0.0777668	-0.045607	-1.70788	0.0878256	-0.0122394	-0.0262897	0.00181097	0.754265	4.10712e-09	0.4934
smri_area_cdk_parsobis_bil	-1.28833	0.197797	-0.0228893	-0.0577224	0.0119437	-5.03471	5.16603e-07	-0.0337246	-0.0460327	-0.0214164	0.499038	0.617815	0.00267272	-0.0078277	0.0131731	0.603342	6.95427e-07	0.842162
smri_area_cdk_parstgris_bil	0.0879837	0.929899	0.00174139	-0.0370629	0.0405457	-5.8113	7.05052e-09	-0.051917	-0.0656987	-0.0381353	-1.90411	0.0570516	-0.0114269	-0.0231928	0.000338946	0.929899	1.07291e-08	0.4934
smri_area_cdk_pericc_bil	-0.750743	0.452902	-0.0164026	-0.0592385	0.0264333	1.74021	0.0819578	0.008303	-0.00230151	0.0189075	-0.860163	0.389808	-0.00378609	-0.0124158	0.00484362	0.763785	0.0869249	0.723313
smri_area_cdk_postcn_bil	-1.21141	0.225892	-0.0194275	-0.0508698	0.0120147	-16.9243	0	-0.143948	-0.159325	-0.128571	1.29184	0.196582	0.00909317	-0.00470727	0.0228936	0.608172	0	0.573289
smri_area_cdk_ptcate_bil	-1.33887	0.180794	-0.0256964	-0.0633252	0.0119324	-10.7943	0	-0.0625127	-0.0726207	-0.0524047	-0.348691	0.727365	-0.0014761	-0.00977582	0.00682361	0.603342	0	0.846255
smri_area_cdk_precn_bil	-2.05071	0.0404305	-0.0334482	-0.0654266	-0.00146991	-5.70696	1.30216e-08	-0.047975	-0.0640052	-0.0319448	1.07925	0.280621	0.00795215	-0.00649388	0.0223982	0.580477	1.89898e-08	0.595256
smri_area_cdk_pc_bil	-1.26277	0.20686	-0.0225046	-0.0574453	0.0124362	-23.6583	0	-0.135832	-0.146164	-0.1255	1.06041	0.289124	0.00464684	-0.0039447	0.0132384	0.603342	0	0.595256
smri_area_cdk_rracate_bil	-0.533488	0.593759	-0.00927952	-0.0433821	0.024823	-3.25626	0.00114572	-0.0334091	-0.0490192	-0.017799	-1.09768	0.272495	-0.00776576	-0.0216364	0.00610486	0.794133	0.00129355	0.595256
smri_area_cdk_rrmdfr_bil	0.387775	0.698226	0.0066124	-0.0268198	0.0400446	-9.42253	0	-0.0841579	-0.0995046	-0.0688112	-0.378512	0.705095	-0.00263307	-0.0162716	0.0110055	0.84228	0	0.846255
smri_area_cdk_sufr_bil	0.741856	0.458271	0.0117508	-0.0193044	0.042806	-7.11098	1.56022e-12	-0.0603789	-0.0750949	-0.0456629	-0.131394	0.895479	-0.000881168	-0.0140295	0.0122671	0.763785	3.03377e-12	0.921817
smri_area_cdk_supl_bil	-0.0960597	0.923483	-0.00173275	-0.0370983	0.0336328	-18.3069	0	-0.163461	-0.179553	-0.147369	1.21898	0.223015	0.00888441	-0.00540518	0.023174	0.929899	0	0.573289
smri_area_cdk_sutm_bil	-1.36378	0.172819	-0.0221435	-0.0539773	0.00969038	-16.8837	0	-0.115326	-0.127716	-0.102936	1.25178	0.210829	0.00685355	-0.00388076	0.0175879	0.603342	0	0.573289
smri_area_cdk_sm_bil	-0.539733	0.589448	-0.00977743	-0.0452941	0.0257392	-13.8813	0	-0.108166	-0.122373	-0.0939587	1.20254	0.229315	0.00758141	-0.00477909	0.0199419	0.794133	0	0.573289
smri_area_cdk_frpole_bil	0.699805	0.484124	0.0122609	-0.0220895	0.0466113	-7.94694	3e-15	-0.109982	-0.131981	-0.0879836	-1.58657	0.112777	-0.0165746	-0.0370564	0.00390725	0.770198	6.19e-15	0.4934
smri_area_cdk_tmpole_bil	0.903512	0.366357	0.0162737	-0.0190396	0.0515869	-4.76868	1.97168e-06	-0.0589848	-0.0795664	-0.0384031	-0.472443	0.636665	-0.00456407	-0.0235044	0.0143763	0.754265	2.55588e-06	0.842162
smri_area_cdk_trvtm_bil	-0.276803	0.781962	-0.00543663	-0.0439441	0.0330709	-12.855	0	-0.0978458	-0.112168	-0.0835239	1.96724	0.0493066	0.0123594	4.18079e-05	0.0246771	0.855271	0	0.4934
smri_area_cdk_insula_bil	-0.625597	0.531642	-0.0103486	-0.0427804	0.0220832	-0.721195	0.470866	-0.0188621	-0.0411945	0.00347034	-1.59924	0.109934	-0.0171065	-0.0380782	0.00386519	0.794133	0.470866	0.4934
smri_area_cdk_total	-1.50467	0.132681	-0.0190797	-0.0439407	0.00578123	-19.3452	0	-0.103842	-0.113385	-0.0942993	0.548044	0.583772	0.00230729	-0.00594687	0.0105615	0.580477	0	0.842162

## Sheet: S31 Trauma volume
volume ~ Trauma exposure at age 9-11 * time (age 9-11 vs age 11-13), unadjusted for SES
region	t_TS	p_TS	StdB_TS	CI_low_TS	CI_high_TS	t_time	p_time	d_time	CI_low_time	CI_high_time	t_interaction	p_interaction	StdB_interaction	CI_low_interaction	CI_high_interaction	p_TS_FDR	p_time_FDR	p_interaction_FDR
smri_vol_scs_tp_bil	-0.916175	0.359678	-0.0133963	-0.042064	0.0152714	3.33906	0.000854684	0.036028	0.0177381	0.054318	0.174031	0.86186	0.00151175	-0.0155192	0.0185427	0.652746	0.00113958	0.86186
smri_vol_scs_caudate_bil	0.293618	0.769085	0.00585592	-0.033246	0.0449578	-11.2829	0	-0.0674314	-0.0782817	-0.0565811	0.716955	0.4735	0.0032752	-0.00568117	0.0122316	0.769085	0	0.77888
smri_vol_scs_putamen_bil	-1.35506	0.175559	-0.0253991	-0.0621483	0.01135	-4.92386	9.08047e-07	-0.045018	-0.0601217	-0.0299143	-0.689439	0.490634	-0.00464387	-0.0178498	0.0085621	0.468156	1.45288e-06	0.77888
smri_vol_scs_pallidum_bil	-0.822736	0.410736	-0.0145685	-0.0492852	0.0201483	2.78406	0.00541576	0.0381556	0.00907553	0.0672357	-1.09594	0.273242	-0.0155593	-0.0433942	0.0122756	0.652746	0.00618943	0.77888
smri_vol_scs_hpus_bil	-0.691149	0.489559	-0.0117275	-0.044995	0.02154	6.90622	6.44352e-12	0.0510641	0.0378972	0.0642311	-0.231511	0.816944	-0.00135084	-0.0127907	0.010089	0.652746	1.2887e-11	0.86186
smri_vol_scs_amygdala_bil	-1.93306	0.0533592	-0.0325808	-0.0656255	0.00046398	2.23398	0.025583	0.0299747	0.0094218	0.0505277	0.649794	0.515905	0.00632311	-0.0127553	0.0254015	0.426874	0.025583	0.77888
smri_vol_scs_aa_bil	0.485028	0.627702	0.00871515	-0.0265134	0.0439437	-11.9887	0	-0.182268	-0.207586	-0.15695	-1.02917	0.303532	-0.0125405	-0.0364303	0.0113494	0.717374	0	0.77888
smri_vol_scs_subcorticalgv	-1.50597	0.132289	-0.0206164	-0.0474562	0.00622351	7.3909	2.1772e-13	0.0379143	0.0285909	0.0472377	-0.547444	0.58416	-0.00221693	-0.0101565	0.00572267	0.468156	5.806e-13	0.77888

## Sheet: S32 Trauma T1w-T2w
T1w/T2w ~ Trauma exposure at age 9-11 * time (age 9-11 vs age 11-13), unadjusted for SES
region	t_TS	p_TS	StdB_TS	CI_low_TS	CI_high_TS	t_time	p_time	d_time	CI_low_time	CI_high_time	t_interaction	p_interaction	StdB_interaction	CI_low_interaction	CI_high_interaction	p_TS_FDR	p_time_FDR	p_interaction_FDR
T1_T2r_bankssts_bil	0.115475	0.908078	0.00239723	-0.0383039	0.0430984	8.1852	4.8e-16	0.149966	0.119709	0.180224	0.663617	0.507015	0.0101651	-0.0198667	0.040197	0.997746	9.7e-16	0.998444
T1_T2r_cdacate_bil	-0.938031	0.34831	-0.0192774	-0.0595692	0.0210144	3.1176	0.00185016	0.0656791	0.0286484	0.10271	-0.151016	0.879979	-0.00283259	-0.039607	0.0339418	0.997746	0.00242834	0.998444
T1_T2r_cdmdfr_bil	-0.0215466	0.982811	-0.000451684	-0.0415518	0.0406484	14.7538	0	0.252786	0.222554	0.283018	-0.823885	0.410107	-0.0126091	-0.0426148	0.0173966	0.997746	0	0.998444
T1_T2r_cuneus_bil	0.0654602	0.947813	0.00137303	-0.0397503	0.0424963	18.7184	0	0.302916	0.274824	0.331009	-0.429329	0.667732	-0.00610487	-0.0339836	0.0217738	0.997746	0	0.998444
T1_T2r_ehinal_bil	-0.00282514	0.997746	-5.88607e-05	-0.0409068	0.0407891	-1.85899	0.0631801	-0.0296571	-0.0630488	0.00373464	0.687897	0.491601	0.011631	-0.0215188	0.0447808	0.997746	0.078046	0.998444
T1_T2r_fusiform_bil	-0.857403	0.391307	-0.0179705	-0.059063	0.0231219	7.70037	2.151e-14	0.130969	0.10137	0.160568	-0.215733	0.829219	-0.00323244	-0.032609	0.0261441	0.997746	3.928e-14	0.998444
T1_T2r_ifpl_bil	-0.567233	0.570607	-0.0117878	-0.0525314	0.0289557	10.8471	0	0.199907	0.168615	0.231198	0.245051	0.806443	0.00388216	-0.0271779	0.0349422	0.997746	0	0.998444
T1_T2r_iftm_bil	-0.843497	0.399033	-0.0167012	-0.0555208	0.0221184	-2.41399	0.0158716	-0.0356689	-0.064412	-0.00692587	0.583751	0.559456	0.00849419	-0.0200344	0.0370228	0.997746	0.0202002	0.998444
T1_T2r_ihcate_bil	0.681787	0.495436	0.0142156	-0.0266635	0.0550946	21.4219	0	0.400859	0.368657	0.433062	-0.112708	0.910274	-0.00183766	-0.0338042	0.0301289	0.997746	0	0.998444
T1_T2r_locc_bil	-1.03428	0.30111	-0.02104	-0.0609234	0.0188435	17.8507	0	0.29148	0.263843	0.319116	0.522939	0.601077	0.00731537	-0.0201112	0.034742	0.997746	0	0.998444
T1_T2r_lobfr_bil	0.118102	0.905995	0.00258986	-0.0404039	0.0455836	-0.420479	0.674182	-0.0221075	-0.060492	0.0162769	-1.16802	0.242943	-0.0227074	-0.0608231	0.0154083	0.997746	0.690626	0.998444
T1_T2r_lingual_bil	0.218322	0.827196	0.00439331	-0.0350598	0.0438464	17.7437	0	0.302335	0.272534	0.332136	-0.677205	0.498357	-0.0102172	-0.0397973	0.0193628	0.997746	0	0.998444
T1_T2r_mobfr_bil	-0.0517678	0.958717	-0.0010786	-0.0419281	0.0397709	-1.3527	0.176309	-0.0418342	-0.0796439	-0.00402437	-1.12319	0.261498	-0.021511	-0.0590597	0.0160377	0.997746	0.194868	0.998444
T1_T2r_mdtm_bil	-0.320788	0.748397	-0.00615366	-0.0437635	0.0314562	-3.45779	0.000556415	-0.0540469	-0.0840158	-0.024078	0.744912	0.456416	0.0113033	-0.0184467	0.0410533	0.997746	0.000753853	0.998444
T1_T2r_parahpal_bil	-0.0862081	0.931308	-0.00181549	-0.043104	0.039473	1.12492	0.260764	0.0245516	-0.00967676	0.0587799	0.218556	0.827019	0.00378807	-0.0301933	0.0377694	0.997746	0.280822	0.998444
T1_T2r_paracn_bil	-0.328461	0.742592	-0.00686237	-0.047824	0.0340992	25.7082	0	0.444299	0.41471	0.473889	0.137766	0.89044	0.00206356	-0.0273036	0.0314307	0.997746	0	0.998444
T1_T2r_parsopc_bil	-0.131411	0.89546	-0.00271285	-0.0431871	0.0377614	9.56997	0	0.170469	0.139188	0.201751	-0.443612	0.657373	-0.0070257	-0.0380765	0.0240251	0.997746	0	0.998444
T1_T2r_parsobis_bil	-0.353561	0.723695	-0.00748917	-0.0490185	0.0340402	-0.903947	0.366136	-0.0217133	-0.0578637	0.0144372	-0.261119	0.794028	-0.00478059	-0.0406752	0.031114	0.997746	0.384443	0.998444
T1_T2r_parstgris_bil	-0.718142	0.472733	-0.014776	-0.0551158	0.0255637	3.77152	0.000167134	0.0745942	0.0408624	0.108326	0.04981	0.960279	0.000850817	-0.0326385	0.0343401	0.997746	0.000250701	0.998444
T1_T2r_pericc_bil	-0.102865	0.918079	-0.00214312	-0.0429905	0.0387043	14.2072	0	0.228418	0.200291	0.256545	-0.548499	0.583413	-0.007809	-0.0357219	0.020104	0.997746	0	0.998444
T1_T2r_postcn_bil	-0.415785	0.677605	-0.00892065	-0.050985	0.0331436	16.3267	0	0.26889	0.240352	0.297427	-0.313104	0.754236	-0.00452264	-0.0328424	0.0237971	0.997746	0	0.998444
T1_T2r_ptcate_bil	0.100183	0.920207	0.00201374	-0.0373953	0.0414228	13.423	0	0.267172	0.233309	0.301036	0.244552	0.80683	0.00419388	-0.0294287	0.0378165	0.997746	0	0.998444
T1_T2r_precn_bil	0.282442	0.777629	0.00591382	-0.0351373	0.0469649	24.8515	0	0.408102	0.379678	0.436525	-0.421004	0.673799	-0.00605715	-0.0342649	0.0221506	0.997746	0	0.998444
T1_T2r_pc_bil	0.67101	0.502278	0.0141236	-0.0271434	0.0553907	18.4166	0	0.324893	0.294315	0.355471	-0.366332	0.714158	-0.00567081	-0.0360207	0.0246791	0.997746	0	0.998444
T1_T2r_rracate_bil	-0.529736	0.596337	-0.0115366	-0.0542342	0.031161	1.38603	0.165897	0.0235695	-0.0155716	0.0627105	-0.724783	0.468673	-0.0143692	-0.053239	0.0245005	0.997746	0.188315	0.998444
T1_T2r_rrmdfr_bil	-0.715332	0.474468	-0.0151325	-0.0566077	0.0263427	3.67896	0.0002406	0.0702063	0.0359742	0.104438	-0.326312	0.744224	-0.00565629	-0.0396412	0.0283286	0.997746	0.000348455	0.998444
T1_T2r_sufr_bil	-0.144583	0.885052	-0.00313622	-0.0456642	0.0393918	7.4456	1.4459e-13	0.13681	0.103451	0.17017	-0.835207	0.403705	-0.0141069	-0.047222	0.0190081	0.997746	2.4291e-13	0.998444
T1_T2r_supl_bil	-0.0930804	0.925847	-0.00197098	-0.0434865	0.0395445	20.4436	0	0.357845	0.327788	0.387902	-0.0139703	0.988855	-0.000212564	-0.0300439	0.0296187	0.997746	0	0.998444
T1_T2r_sutm_bil	-0.410375	0.681567	-0.00827242	-0.0477944	0.0312495	1.59401	0.111097	0.0268521	-0.00272487	0.056429	-0.0732275	0.941633	-0.00109647	-0.0304534	0.0282604	0.997746	0.129613	0.998444
T1_T2r_sm_bil	-0.0498926	0.960212	-0.00102127	-0.0411532	0.0391107	10.6934	0	0.179879	0.151001	0.208757	-0.00195043	0.998444	-2.85123e-05	-0.0286892	0.0286322	0.997746	0	0.998444
T1_T2r_frpole_bil	0.177476	0.859146	0.00384022	-0.0385828	0.0462632	-0.115496	0.908064	-0.0154928	-0.0578813	0.0268957	-1.052	0.292933	-0.0225932	-0.0646998	0.0195134	0.997746	0.908064	0.998444
T1_T2r_tmpole_bil	0.60088	0.54797	0.0129995	-0.0294162	0.0554152	-8.04115	1.53e-15	-0.177128	-0.214617	-0.139639	-0.14078	0.888059	-0.00267295	-0.0398982	0.0345523	0.997746	2.93e-15	0.998444
T1_T2r_trvtm_bil	0.258176	0.796293	0.00551462	-0.0363634	0.0473926	14.819	0	0.246294	0.216869	0.27572	-0.927264	0.353906	-0.0138114	-0.0430139	0.0153911	0.997746	0	0.998444
T1_T2r_insula_bil	0.137344	0.89077	0.00296986	-0.039425	0.0453647	3.47986	0.00051282	0.0602124	0.0270879	0.093337	-0.739676	0.459587	-0.0124052	-0.0452863	0.020476	0.997746	0.000717948	0.998444
T1_T2r_mean_bil	-0.271691	0.785883	-0.00565362	-0.0464515	0.0351443	10.921	0	0.183353	0.154188	0.212519	-0.26624	0.790083	-0.00393072	-0.0328766	0.0250151	0.997746	0	0.998444
T1_T2r_tp_bil	0.652625	0.51406	0.0136106	-0.0272779	0.0544991	30.2051	0	0.515762	0.486376	0.545148	-0.158063	0.874424	-0.00235127	-0.0315161	0.0268135	0.997746	0	0.998444
T1_T2r_caudate_bil	0.0914763	0.927121	0.00189815	-0.0387843	0.0425806	7.57401	5.574e-14	0.140514	0.108543	0.172485	-0.0614027	0.951045	-0.000993934	-0.0327302	0.0307424	0.997746	9.755e-14	0.998444
T1_T2r_putamen_bil	-1.03965	0.29861	-0.0228035	-0.0658065	0.0201995	19.4085	0	0.309984	0.28254	0.337428	-0.0380583	0.969645	-0.000528606	-0.0277599	0.0267027	0.997746	0	0.998444
T1_T2r_pallidum_bil	0.819703	0.412467	0.0154293	-0.0214749	0.0523335	49.0056	0	0.752	0.725574	0.778427	-0.325506	0.744834	-0.00435444	-0.0305821	0.0218732	0.997746	0	0.998444
T1_T2r_hpus_bil	-0.648308	0.51684	-0.0131856	-0.0530608	0.0266896	-4.85761	1.28373e-06	-0.105763	-0.141322	-0.0702043	-0.508689	0.611029	-0.00916131	-0.0444708	0.0261482	0.997746	1.99691e-06	0.998444
T1_T2r_amygdala_bil	-0.396326	0.691896	-0.00877134	-0.0521623	0.0346196	-1.80125	0.0718199	-0.0303881	-0.0685872	0.007811	0.896153	0.370283	0.0173372	-0.0205928	0.0552671	0.997746	0.0861839	0.998444
T1_T2r_aa_bil	0.82014	0.41221	0.0177565	-0.0246913	0.0602042	-5.59388	2.53671e-08	-0.116269	-0.151895	-0.0806421	-0.0160702	0.98718	-0.000289918	-0.0356603	0.0350805	0.997746	4.09777e-08	0.998444

## Sheet: S33 acceptance abuse thickness
thickness ~ Parental acceptance + household abuse at age 9-11 * time (age 9-11 vs age 11-13), unadjusted for SES
region	t_neglect	t_abuse	p_neglect	p_abuse	StdB_neglect	StdB_abuse	CI_low_neglect	CI_high_neglect	CI_low_abuse	CI_high_abuse	t_time	p_time	d_time	CI_low_time	CI_high_time	t_neglect_interaction	p_neglect_interaction	StdB_neglect_interaction	CI_low_neglect_interaction	CI_high_neglect_interaction	t_abuse_interaction	p_abuse_interaction	StdB_abuse_interaction	CI_low_abuse_interaction	CI_high_abuse_interaction	p_neglect_FDR	p_abuse_FDR	p_time_FDR	p_neglect_interaction_FDR	p_abuse_interaction_FDR
smri_thick_cdk_ihcate_bil	0.276104	-0.49522	0.782495	0.6205	0.00613731	-0.0108892	-0.0374431	0.0497177	-0.0539997	0.0322213	0.144134	0.88541	-0.282415	-0.300333	-0.264497	-3.41292	0.000656029	-0.0308356	-0.0485495	-0.0131218	0.722211	0.470252	0.00655008	-0.0112314	0.0243316	0.904853	0.97522	0.891337	0.022961	0.635909
smri_thick_cdk_parahpal_bil	-0.0777417	0.785263	0.938041	0.432391	-0.00173802	0.0174225	-0.0455695	0.0420934	-0.0260766	0.0609215	1.04097	0.298019	-0.139964	-0.157254	-0.122673	-2.72857	0.00641895	-0.0237879	-0.0408805	-0.00669531	-1.23716	0.216177	-0.0108273	-0.0279858	0.0063312	0.938041	0.97522	0.372524	0.112332	0.449882
smri_thick_cdk_paracn_bil	0.119546	0.516007	0.904853	0.605901	0.00262996	0.0112624	-0.0405022	0.0457621	-0.0315294	0.0540541	-0.489106	0.624822	-0.347167	-0.373343	-0.320991	-2.25313	0.0243635	-0.0297551	-0.0556469	-0.00386329	2.24875	0.024641	0.0297987	0.0038185	0.0557788	0.931467	0.97522	0.6834	0.28424	0.209232
smri_thick_cdk_precn_bil	0.872667	-1.35608	0.382931	0.175208	0.0192275	-0.0295699	-0.0239701	0.0624251	-0.0723213	0.0131815	1.13812	0.255211	-0.0539492	-0.0844188	-0.0234797	-1.5066	0.132079	-0.0231669	-0.0533148	0.00698102	2.17315	0.0298902	0.0335255	0.00327929	0.0637717	0.7054	0.97522	0.343553	0.601495	0.209232
smri_thick_cdk_ifpl_bil	-0.98759	0.236869	0.323453	0.812779	-0.0205913	0.00490169	-0.0614696	0.020287	-0.03567	0.0454734	-1.81617	0.0695	-0.440606	-0.468351	-0.412861	-1.46136	0.144081	-0.0204605	-0.0479106	0.00698971	1.99828	0.045827	0.0280701	0.000529418	0.0556107	0.7054	0.97522	0.135139	0.601495	0.230239
smri_thick_cdk_iftm_bil	0.79026	-0.832797	0.429458	0.405052	0.0171885	-0.0179089	-0.0254551	0.0598322	-0.0600705	0.0242526	-0.490963	0.623508	-0.286353	-0.312615	-0.260091	-1.76297	0.0780637	-0.0233587	-0.0493358	0.0026183	1.8623	0.0627124	0.0247589	-0.00130665	0.0508244	0.715763	0.97522	0.6834	0.601495	0.230239
smri_thick_cdk_locc_bil	-1.04768	0.0353189	0.294899	0.971829	-0.0198395	0.000660937	-0.0569664	0.0172873	-0.0360284	0.0373502	-1.39396	0.163492	-0.295926	-0.317064	-0.274787	-1.49871	0.134113	-0.0159808	-0.0368867	0.004925	1.23089	0.218514	0.0131708	-0.00780792	0.0341495	0.7054	0.97522	0.248793	0.601495	0.449882
smri_thick_cdk_fusiform_bil	-0.66612	-0.820553	0.505402	0.411991	-0.0145137	-0.0177037	-0.0572318	0.0282044	-0.060004	0.0245966	-1.32284	0.186045	-0.337945	-0.36337	-0.31252	-1.42379	0.15467	-0.0182622	-0.0434097	0.00688526	0.977095	0.328645	0.0125758	-0.0126581	0.0378097	0.769091	0.97522	0.271315	0.601495	0.547895
smri_thick_cdk_frpole_bil	-0.318819	0.0504155	0.749892	0.959796	-0.00709118	0.00111832	-0.0506986	0.0365162	-0.0423716	0.0446083	-0.59908	0.54919	-0.297731	-0.326497	-0.268966	-1.54175	0.123298	-0.0223788	-0.050837	0.00607945	0.663293	0.507222	0.00965975	-0.0188929	0.0382124	0.904853	0.97522	0.640722	0.601495	0.65751
smri_thick_cdk_sm_bil	-0.534554	0.223128	0.593009	0.823456	-0.0110227	0.00454701	-0.0514508	0.0294054	-0.0354067	0.0445008	-1.11134	0.266562	-0.320249	-0.347691	-0.292807	-1.29979	0.193828	-0.0179991	-0.0451486	0.00915045	0.863859	0.387773	0.012002	-0.0152373	0.0392412	0.798281	0.97522	0.345543	0.678397	0.571283
smri_thick_cdk_sufr_bil	-0.897256	-0.540635	0.369678	0.588817	-0.0192782	-0.011454	-0.0614029	0.0228465	-0.0529914	0.0300834	-1.52598	0.127179	-0.308158	-0.334073	-0.282243	-0.926984	0.354051	-0.0121196	-0.0377529	0.0135136	1.91982	0.0550282	0.0251859	-0.000534826	0.0509067	0.7054	0.97522	0.202331	0.774487	0.230239
smri_thick_cdk_mean	-0.99058	-0.222262	0.321999	0.824132	-0.0206357	-0.00457006	-0.0614786	0.0202072	-0.0448829	0.0357428	-2.73629	0.00627081	-0.445826	-0.469664	-0.421988	-1.12279	0.261668	-0.0135019	-0.0370787	0.0100748	1.84095	0.0657824	0.0222148	-0.00144365	0.0458732	0.7054	0.97522	0.0199526	0.774487	0.230239
smri_thick_cdk_pc_bil	-1.35813	-0.220955	0.174561	0.82515	-0.0286711	-0.00460186	-0.0700604	0.0127182	-0.0454353	0.0362316	-3.62793	0.000293162	-0.523076	-0.546395	-0.499758	-1.00023	0.317327	-0.0117651	-0.0348265	0.0112962	1.71026	0.0873783	0.0201873	-0.00295474	0.0433294	0.7054	0.97522	0.00431018	0.774487	0.254853
smri_thick_cdk_cdacate_bil	-1.64193	-0.146251	0.10075	0.883737	-0.0369444	-0.00327351	-0.081059	0.0071701	-0.0471571	0.0406101	-1.17815	0.238884	-0.226228	-0.248063	-0.204392	-0.965743	0.334294	-0.0106354	-0.0322267	0.0109559	-0.718737	0.47239	-0.00794381	-0.0296131	0.0137255	0.7054	0.97522	0.334437	0.774487	0.635909
smri_thick_cdk_mobfr_bil	-0.580711	0.123084	0.561487	0.902051	-0.0123501	0.00260577	-0.0540464	0.0293462	-0.0389014	0.0441129	-1.82523	0.0681218	-0.426376	-0.457373	-0.39538	-1.01415	0.310636	-0.015867	-0.0465414	0.0148074	0.589839	0.555368	0.00925779	-0.0215145	0.0400301	0.798281	0.97522	0.135139	0.774487	0.694209
smri_thick_cdk_insula_bil	-0.247173	-0.345957	0.804793	0.729402	-0.00530339	-0.00737626	-0.0473702	0.0367634	-0.0491786	0.0344261	-2.7708	0.00564573	-0.327271	-0.365466	-0.289077	1.01061	0.312332	0.0194961	-0.0183265	0.0573186	-0.356525	0.721486	-0.00689808	-0.0448316	0.0310355	0.904853	0.97522	0.0199526	0.774487	0.814581
smri_thick_cdk_supl_bil	-0.876497	0.260383	0.380847	0.794592	-0.0184645	0.00541403	-0.0597669	0.0228378	-0.0353516	0.0461797	-2.17838	0.0294987	-0.441288	-0.471423	-0.411154	-0.84099	0.400458	-0.0127905	-0.0426088	0.0170278	1.74697	0.0808017	0.0266553	-0.00325935	0.0565699	0.7054	0.97522	0.0645283	0.824472	0.254853
smri_thick_cdk_ptcate_bil	-1.34985	0.850298	0.177207	0.395257	-0.0300324	0.0187672	-0.0736529	0.0135881	-0.0245055	0.0620399	-2.96815	0.003033	-0.352221	-0.373021	-0.33142	-0.532567	0.594395	-0.00558675	-0.0261538	0.0149803	-2.21594	0.026812	-0.0233307	-0.043973	-0.00268851	0.7054	0.97522	0.0154187	0.945628	0.209232
smri_thick_cdk_cdmdfr_bil	0.218197	-0.270512	0.827294	0.78679	0.00477501	-0.00587151	-0.0381302	0.0476803	-0.0484264	0.0366834	-0.835186	0.403717	-0.199363	-0.228717	-0.170008	-0.564753	0.572308	-0.00836591	-0.0374089	0.0206771	1.50702	0.131969	0.0223976	-0.00674091	0.0515361	0.904853	0.97522	0.487245	0.945628	0.3553
smri_thick_cdk_bankssts_bil	-0.948788	0.54718	0.342836	0.584313	-0.0211159	0.0121422	-0.06475	0.0225182	-0.0313641	0.0556484	-2.67453	0.00754684	-0.315457	-0.335422	-0.295492	-0.587139	0.557179	-0.00591158	-0.0256517	0.0138285	0.489262	0.624712	0.00494428	-0.0148686	0.0247572	0.7054	0.97522	0.0220116	0.945628	0.753962
smri_thick_cdk_lingual_bil	-0.793955	-1.38148	0.42731	0.167286	-0.016738	-0.0287095	-0.0580706	0.0245946	-0.0694537	0.0120347	-3.56734	0.000369444	-0.415745	-0.436423	-0.395068	-0.58234	0.560406	-0.00607296	-0.0265191	0.0143731	0.431198	0.666373	0.00451307	-0.0160071	0.0250332	0.715763	0.97522	0.00431018	0.945628	0.777435
smri_thick_cdk_parsopc_bil	0.297375	0.640863	0.766208	0.521679	0.00655547	0.0140309	-0.0366647	0.0497756	-0.0288937	0.0569556	-2.62306	0.00878319	-0.230404	-0.254278	-0.20653	0.636501	0.524526	0.00766517	-0.0159455	0.0312759	0.19983	0.841635	0.00241492	-0.0212786	0.0261084	0.904853	0.97522	0.023647	0.945628	0.920538
smri_thick_cdk_rracate_bil	-0.75294	-0.980266	0.451554	0.327048	-0.0163916	-0.0212102	-0.0590739	0.0262907	-0.0636316	0.0212113	-2.2313	0.0257761	-0.29872	-0.332587	-0.264853	0.418455	0.675661	0.00715456	-0.0263667	0.0406758	1.17649	0.239545	0.0201777	-0.013448	0.0538034	0.718382	0.97522	0.0601442	0.972432	0.465783
smri_thick_cdk_parsobis_bil	-1.15723	-1.06511	0.247302	0.28694	-0.0252749	-0.0231487	-0.0680958	0.0175461	-0.0657593	0.0194618	-2.74912	0.00603149	-0.362413	-0.386363	-0.338464	-0.371415	0.71037	-0.00448718	-0.0281737	0.0191993	1.06779	0.285748	0.0129454	-0.0108238	0.0367145	0.7054	0.97522	0.0199526	0.972432	0.526377
smri_thick_cdk_lobfr_bil	-1.83012	0.432474	0.0673501	0.665434	-0.0394386	0.00927084	-0.0816888	0.00281157	-0.0327578	0.0512995	-3.01611	0.00259394	-0.399102	-0.430737	-0.367467	0.420314	0.674303	0.0067117	-0.0245956	0.038019	0.976909	0.328737	0.0156492	-0.0157577	0.0470561	0.7054	0.97522	0.0154187	0.972432	0.547895
smri_thick_cdk_trvtm_bil	-0.258073	0.672983	0.796375	0.50103	-0.00573224	0.0148148	-0.0492803	0.0378159	-0.0283449	0.0579746	-1.533	0.12544	-0.219488	-0.243484	-0.195492	-0.355335	0.722378	-0.00430096	-0.0280318	0.0194299	0.0486812	0.961178	0.000591305	-0.0232229	0.0244056	0.904853	0.97522	0.202331	0.972432	0.961178
smri_thick_cdk_ehinal_bil	0.941224	0.500413	0.346677	0.616827	0.0210033	0.0111078	-0.022747	0.0647535	-0.0324119	0.0546274	0.233196	0.815634	0.0431625	0.00825517	0.0780699	0.0169752	0.986458	0.000299157	-0.0342527	0.034851	-2.19945	0.0279642	-0.0388818	-0.073541	-0.00422263	0.7054	0.97522	0.865066	0.989455	0.209232
smri_thick_cdk_rrmdfr_bil	-0.970316	-0.398614	0.331987	0.690214	-0.0206759	-0.00842787	-0.0624529	0.0211011	-0.0498805	0.0330247	-3.09333	0.00200775	-0.421709	-0.450528	-0.39289	0.0819086	0.934728	0.00119124	-0.0273227	0.0297052	2.21275	0.0270317	0.0322868	0.00367941	0.0608943	0.7054	0.97522	0.0154187	0.989455	0.209232
smri_thick_cdk_parstgris_bil	0.99157	0.182801	0.32151	0.854971	0.021912	0.00401371	-0.0214136	0.0652376	-0.0390344	0.0470618	-2.92149	0.00352426	-0.349438	-0.376579	-0.322296	0.27226	0.785451	0.00372836	-0.0231201	0.0305768	1.8621	0.062741	0.0255859	-0.00135324	0.0525251	0.7054	0.97522	0.0154187	0.989455	0.230239
smri_thick_cdk_pericc_bil	-0.94962	-0.0460094	0.342408	0.963307	-0.0200889	-0.000963532	-0.0615644	0.0213867	-0.0420223	0.0400952	-2.32122	0.0203792	-0.275387	-0.298751	-0.252024	-0.107216	0.914628	-0.00126358	-0.0243697	0.0218426	1.45591	0.14558	0.0172184	-0.00596853	0.0404052	0.7054	0.97522	0.050948	0.989455	0.363949
smri_thick_cdk_postcn_bil	-2.28446	-0.0310658	0.0224399	0.97522	-0.0479563	-0.000643468	-0.0891136	-0.00679893	-0.0412532	0.0399663	-2.94968	0.00321945	-0.326609	-0.349527	-0.303692	0.0132183	0.989455	0.000152806	-0.0225119	0.0228175	1.28794	0.197922	0.0149411	-0.00780323	0.0376854	0.7054	0.97522	0.0154187	0.989455	0.449882
smri_thick_cdk_cuneus_bil	-1.8023	-0.590237	0.0716386	0.555097	-0.0381683	-0.0123488	-0.0796887	0.00335215	-0.0533677	0.0286701	-3.96089	7.73967e-05	-0.409171	-0.430234	-0.388109	-0.0446792	0.964368	-0.000474617	-0.0213015	0.0203523	0.897828	0.36939	0.0095718	-0.0113302	0.0304738	0.7054	0.97522	0.00270888	0.989455	0.571283
smri_thick_cdk_mdtm_bil	0.173188	1.14533	0.862519	0.252193	0.00369625	0.0243011	-0.0381475	0.04554	-0.0172979	0.0659001	-1.60703	0.108212	-0.240161	-0.266755	-0.213567	-0.254527	0.799116	-0.0034153	-0.0297229	0.0228923	0.856664	0.391737	0.0115336	-0.0148625	0.0379296	0.914793	0.97522	0.18937	0.989455	0.571283
smri_thick_cdk_sutm_bil	-0.561881	0.186041	0.574254	0.852431	-0.0122677	0.00401906	-0.0550736	0.0305382	-0.0383358	0.0463739	-1.6252	0.104285	-0.202597	-0.226099	-0.179095	-0.153743	0.877829	-0.00182257	-0.0250647	0.0214195	-0.067418	0.946256	-0.00080203	-0.0241259	0.0225219	0.798281	0.97522	0.18937	0.989455	0.961178
smri_thick_cdk_tmpole_bil	-1.30746	0.622683	0.191164	0.533544	-0.0296466	0.0140634	-0.074103	0.0148098	-0.0302167	0.0583435	-0.136631	0.891337	-0.0501535	-0.0902764	-0.0100307	-0.121382	0.903401	-0.00245985	-0.0421918	0.0372721	0.0516503	0.958813	0.00104979	-0.0387989	0.0408985	0.7054	0.97522	0.891337	0.989455	0.961178

## Sheet: S34 acceptance abuse area
surface area ~ Parental acceptance + household abuse at age 9-11 * time (age 9-11 vs age 11-13), unadjusted for SES
region	t_neglect	t_abuse	p_neglect	p_abuse	StdB_neglect	StdB_abuse	CI_low_neglect	CI_high_neglect	CI_low_abuse	CI_high_abuse	t_time	p_time	d_time	CI_low_time	CI_high_time	t_neglect_interaction	p_neglect_interaction	StdB_neglect_interaction	CI_low_neglect_interaction	CI_high_neglect_interaction	t_abuse_interaction	p_abuse_interaction	StdB_abuse_interaction	CI_low_abuse_interaction	CI_high_abuse_interaction	p_neglect_FDR	p_abuse_FDR	p_time_FDR	p_neglect_interaction_FDR	p_abuse_interaction_FDR
smri_area_cdk_iftm_bil	0.86108	-1.69119	0.389316	0.0909896	0.0144477	-0.0280755	-0.0184482	0.0473437	-0.0606232	0.00447229	1.1195	0.263093	-0.024642	-0.0352954	-0.0139887	-1.69208	0.0908218	-0.00770026	-0.0166224	0.00122192	0.362289	0.717183	0.00165557	-0.00730382	0.010615	0.681302	0.636927	0.460136	0.634116	0.960841
smri_area_cdk_mdtm_bil	0.0500226	-1.96017	0.96011	0.0501376	0.000809843	-0.0314519	-0.0309312	0.0325509	-0.0629105	6.70213e-06	0.168079	0.866542	-0.0742176	-0.0865228	-0.0619124	-1.6049	0.108706	-0.00867139	-0.0192646	0.00192178	0.461632	0.644406	0.00250401	-0.00813074	0.0131388	0.965592	0.636927	0.866542	0.634116	0.960841
smri_area_cdk_sutm_bil	1.34859	-2.27696	0.177643	0.0229114	0.0216545	-0.0362872	-0.00982692	0.0531359	-0.0675324	-0.00504197	-0.825592	0.409156	-0.114926	-0.127306	-0.102545	-1.37358	0.16976	-0.00748557	-0.0181702	0.00319902	0.769569	0.441666	0.00421028	-0.00651602	0.0149366	0.535398	0.636927	0.532374	0.792028	0.909313
smri_area_cdk_ptcate_bil	0.481982	-1.8913	0.62988	0.0587521	0.00918934	-0.0358481	-0.0281907	0.0465694	-0.0730095	0.00131329	-1.18456	0.236358	-0.0624034	-0.072501	-0.0523059	-0.353159	0.724013	-0.00148768	-0.00974665	0.00677129	1.98039	0.0478223	0.00837918	8.37685e-05	0.0166746	0.84187	0.636927	0.460136	0.906663	0.334756
smri_area_cdk_cdacate_bil	-0.454611	-1.71588	0.649443	0.0863567	-0.0090148	-0.0337449	-0.0478926	0.029863	-0.0723022	0.00481241	0.239589	0.810676	0.023822	0.0119167	0.0357274	0.255023	0.798735	0.00128716	-0.00860841	0.0111827	1.12276	0.26169	0.00569089	-0.00424664	0.0156284	0.84187	0.636927	0.859808	0.906663	0.703738
smri_area_cdk_parsobis_bil	1.3307	-0.689906	0.183451	0.49034	0.0235331	-0.0121524	-0.0111394	0.0582056	-0.0466873	0.0223825	1.7231	0.0850459	-0.0337478	-0.0460374	-0.0214582	-2.39353	0.0167909	-0.0127484	-0.0231909	-0.00230595	1.35398	0.175914	0.00724061	-0.00324389	0.0177251	0.535398	0.831566	0.372941	0.293841	0.603095
smri_area_cdk_insula_bil	1.78896	1.06533	0.0737502	0.286839	0.0293283	0.0173968	-0.0028136	0.0614701	-0.0146196	0.0494133	1.41608	0.156917	-0.0195721	-0.0419099	0.0027658	-1.61391	0.106714	-0.0172115	-0.0381201	0.0036971	1.00925	0.312983	0.0107985	-0.0101788	0.0317757	0.516252	0.831566	0.460136	0.634116	0.730293
smri_area_cdk_sm_bil	2.43688	-0.751502	0.0149067	0.452447	0.0437112	-0.0133971	0.00854349	0.078879	-0.0483487	0.0215545	-0.642887	0.520381	-0.107898	-0.122092	-0.0937043	-1.14827	0.251015	-0.00720506	-0.0195072	0.00509709	1.67366	0.0943755	0.0105424	-0.00180737	0.0228921	0.358206	0.831566	0.624756	0.792028	0.52777
smri_area_cdk_total	1.20145	-1.22275	0.229814	0.221668	0.0149737	-0.0150655	-0.00946117	0.0394085	-0.039222	0.0090909	-1.55655	0.119864	-0.103569	-0.113102	-0.0940365	-1.01832	0.308751	-0.00426486	-0.0124761	0.00394637	1.07749	0.281495	0.00453041	-0.00371305	0.0127739	0.535398	0.831566	0.419524	0.792028	0.703738
smri_area_cdk_pericc_bil	1.86418	-0.76053	0.0624517	0.44704	0.03989	-0.0160539	-0.002063	0.0818429	-0.0574396	0.0253318	1.24169	0.214505	0.00825412	-0.00234857	0.0188568	-1.05444	0.291815	-0.00462317	-0.0132193	0.00397297	-0.798872	0.424465	-0.00351853	-0.0121537	0.00511663	0.516252	0.831566	0.460136	0.792028	0.909313
smri_area_cdk_mobfr_bil	0.960416	1.35387	0.336945	0.17591	0.0141323	0.0198792	-0.0147172	0.0429818	-0.00890863	0.0486671	0.192139	0.847654	-0.0934188	-0.113822	-0.0730156	-1.19489	0.232284	-0.0116638	-0.030802	0.00747437	-0.289322	0.772367	-0.00283341	-0.022034	0.0163672	0.655171	0.831566	0.866542	0.792028	0.960841
smri_area_cdk_pc_bil	2.31993	-0.730002	0.0204689	0.465498	0.0409135	-0.0127766	0.00633731	0.0754896	-0.047091	0.0215379	-1.92606	0.0542789	-0.135711	-0.146039	-0.125384	-1.31398	0.189048	-0.00573418	-0.0142902	0.00282181	0.31998	0.749026	0.00140236	-0.00719019	0.00999491	0.358206	0.831566	0.372941	0.792028	0.960841
smri_area_cdk_paracn_bil	0.641059	-0.818872	0.521561	0.412963	0.0118666	-0.0150875	-0.0244257	0.0481588	-0.0512108	0.0210358	-2.31126	0.020932	-0.0883877	-0.102896	-0.0738796	0.886582	0.375423	0.00567913	-0.00687969	0.0182379	2.14911	0.0317592	0.0138198	0.0012123	0.0264273	0.818215	0.831566	0.221601	0.842267	0.334756
smri_area_cdk_bankssts_bil	-0.138938	0.832557	0.889514	0.405199	-0.00263995	0.0157684	-0.0398929	0.034613	-0.0213645	0.0529013	-1.18553	0.235963	-0.11586	-0.129779	-0.101941	-0.796868	0.425633	-0.00484679	-0.0167717	0.0070781	1.31242	0.189544	0.00801413	-0.00395792	0.0199862	0.965592	0.831566	0.460136	0.876303	0.603095
smri_area_cdk_lingual_bil	1.2152	-0.676299	0.224444	0.498939	0.0246313	-0.0135514	-0.0151085	0.0643711	-0.0528369	0.0257341	-0.282614	0.777504	-0.0212296	-0.0305351	-0.0119242	-0.292598	0.769863	-0.00111697	-0.00860135	0.00636741	2.16238	0.030717	0.00829303	0.000773904	0.0158122	0.535398	0.831566	0.850395	0.906663	0.334756
smri_area_cdk_frpole_bil	-1.17408	-1.11623	0.240488	0.264442	-0.0205588	-0.0195705	-0.0548899	0.0137722	-0.0539448	0.0148038	-0.619738	0.535505	-0.1102	-0.132195	-0.0882056	-0.479816	0.631414	-0.00499442	-0.0254022	0.0154134	1.98904	0.046841	0.0207736	0.000297157	0.04125	0.535398	0.831566	0.624756	0.906663	0.334756
smri_area_cdk_cuneus_bil	1.45112	-0.759196	0.146912	0.447834	0.0292502	-0.0151443	-0.0102694	0.0687697	-0.0542539	0.0239652	-1.06012	0.289228	-0.0366087	-0.047239	-0.0259783	0.201779	0.840112	0.000893859	-0.00779135	0.00957906	-0.309503	0.756974	-0.00137715	-0.0101009	0.00734658	0.535398	0.831566	0.460136	0.906663	0.960841
smri_area_cdk_trvtm_bil	1.16954	-1.44088	0.242332	0.149785	0.0227867	-0.0279099	-0.0154124	0.0609857	-0.0658868	0.0100669	-2.23823	0.0253258	-0.0972092	-0.111535	-0.0828834	0.629248	0.529265	0.00393972	-0.0083355	0.0162149	0.636218	0.524714	0.00399912	-0.00832468	0.0163229	0.535398	0.831566	0.221601	0.906663	0.960841
smri_area_cdk_rrmdfr_bil	-0.262402	-1.08515	0.793039	0.277989	-0.00446598	-0.018448	-0.0378344	0.0289024	-0.0517787	0.0148827	-0.936469	0.349159	-0.0839504	-0.0992972	-0.0686036	-0.324673	0.745467	-0.00225026	-0.0158388	0.0113383	0.120202	0.904337	0.000836189	-0.0128027	0.0144751	0.925213	0.831566	0.531329	0.906663	0.962159
smri_area_cdk_tmpole_bil	-0.310312	-1.01582	0.756353	0.309827	-0.00554656	-0.0180806	-0.0405904	0.0294973	-0.0529769	0.0168157	-0.845674	0.397841	-0.0585801	-0.0791641	-0.037996	0.214004	0.830567	0.00206033	-0.0168153	0.020936	-0.0474506	0.962159	-0.000458412	-0.0193993	0.0184825	0.916705	0.831566	0.532374	0.906663	0.962159
smri_area_cdk_fusiform_bil	0.909187	-1.11717	0.363384	0.264087	0.0146738	-0.0179037	-0.016969	0.0463166	-0.0493239	0.0135166	-0.885608	0.375963	-0.0352399	-0.0451078	-0.025372	0.0159304	0.987292	6.68258e-05	-0.00815757	0.00829122	1.61943	0.105554	0.00682189	-0.00143713	0.0150809	0.669392	0.831566	0.532374	0.987292	0.52777
smri_area_cdk_lobfr_bil	1.62981	-0.307843	0.103288	0.758232	0.0254915	-0.00478196	-0.00517364	0.0561566	-0.0352372	0.0256733	1.68573	0.0920158	-0.0714376	-0.0898685	-0.0530066	-2.5594	0.0105644	-0.0221219	-0.039068	-0.00517573	0.258402	0.796125	0.00224116	-0.0147633	0.0192456	0.535398	0.861986	0.372941	0.293841	0.960841
smri_area_cdk_ehinal_bil	-0.48396	-0.409006	0.628465	0.682577	-0.00983353	-0.00829857	-0.0496705	0.0300035	-0.0480781	0.031481	1.76514	0.0776997	-0.030031	-0.0502428	-0.00981924	-2.11023	0.0349683	-0.0195502	-0.037714	-0.00138636	2.00577	0.0450209	0.0186494	0.000420143	0.0368786	0.84187	0.861986	0.372941	0.407964	0.334756
smri_area_cdk_postcn_bil	1.1266	-0.494173	0.26005	0.62124	0.01798	-0.00786205	-0.0133101	0.0492701	-0.0390541	0.0233299	-1.089	0.276305	-0.143957	-0.15933	-0.128583	-1.04914	0.294259	-0.00735562	-0.0211015	0.00639027	1.46018	0.144418	0.0102748	-0.00352115	0.0240707	0.535398	0.861986	0.460136	0.792028	0.584691
smri_area_cdk_rracate_bil	0.0446987	-0.327314	0.964352	0.743466	0.000771264	-0.00561878	-0.0330581	0.0346007	-0.0392748	0.0280373	0.499689	0.617356	-0.0337038	-0.0493217	-0.0180859	-1.00132	0.316811	-0.00706195	-0.0208893	0.00676544	0.559414	0.57595	0.00396	-0.00991869	0.0178387	0.965592	0.861986	0.697015	0.792028	0.960841
smri_area_cdk_locc_bil	-0.616434	-0.441741	0.537684	0.65873	-0.0109848	-0.00779478	-0.0459225	0.0239528	-0.0423905	0.0268009	-2.8824	0.00399371	-0.0773576	-0.0869025	-0.0678127	0.868867	0.385036	0.00346284	-0.00435101	0.0112767	-0.721491	0.470702	-0.00288816	-0.0107365	0.00496016	0.818215	0.861986	0.0838734	0.842267	0.915253
smri_area_cdk_cdmdfr_bil	0.504413	-0.338929	0.614029	0.734701	0.00924802	-0.00616458	-0.0266978	0.0451939	-0.0418245	0.0294954	-1.36505	0.172409	-0.0617531	-0.0781092	-0.045397	0.493797	0.621511	0.0036373	-0.0108044	0.018079	-1.14332	0.25306	-0.00845311	-0.0229487	0.00604248	0.84187	0.861986	0.460136	0.906663	0.703738
smri_area_cdk_supl_bil	1.17598	-0.475514	0.239749	0.634477	0.0209619	-0.00841316	-0.0139858	0.0559097	-0.0431014	0.0262751	-1.66595	0.0958992	-0.163188	-0.179282	-0.147093	-0.673444	0.500753	-0.00489069	-0.0191289	0.00934752	0.523542	0.600662	0.00381622	-0.0104749	0.0181074	0.535398	0.861986	0.372941	0.906663	0.960841
smri_area_cdk_ihcate_bil	1.95553	-0.300971	0.0506782	0.763474	0.0357722	-0.00544746	-9.24648e-05	0.0716368	-0.0409334	0.0300385	-1.08195	0.279428	-0.0831468	-0.0945444	-0.0717491	-0.702632	0.482381	-0.00341168	-0.0129315	0.00610811	-0.0812659	0.93524	-0.000396249	-0.00995599	0.00916349	0.516252	0.861986	0.460136	0.906663	0.962159
smri_area_cdk_parsopc_bil	0.124301	0.607448	0.90109	0.543627	0.00245122	0.0118762	-0.0362118	0.0411142	-0.0264552	0.0502076	-1.08689	0.277228	-0.062266	-0.078367	-0.0461649	0.182954	0.854854	0.00130817	-0.0127105	0.0153269	0.182462	0.85524	0.00130966	-0.0127628	0.0153821	0.965592	0.861986	0.460136	0.906663	0.962159
smri_area_cdk_precn_bil	1.37244	-0.498151	0.17008	0.618433	0.0221195	-0.00796952	-0.00947915	0.0537181	-0.0393354	0.0233963	-0.822874	0.410688	-0.047947	-0.0639849	-0.0319092	0.145613	0.884243	0.00106949	-0.0133305	0.0154695	0.343586	0.731198	0.00253266	-0.0119194	0.0169847	0.535398	0.861986	0.532374	0.91025	0.960841
smri_area_cdk_parstgris_bil	0.306107	0.228121	0.759556	0.819576	0.006039	0.00448809	-0.0326402	0.0447182	-0.0340848	0.043061	-1.30082	0.193482	-0.0521879	-0.0659855	-0.0383904	0.397375	0.691137	0.00237898	-0.00935855	0.0141165	0.175844	0.860436	0.00105695	-0.0107277	0.0128416	0.916705	0.896412	0.460136	0.906663	0.962159
smri_area_cdk_ifpl_bil	-1.14184	0.126591	0.253675	0.899279	-0.0204591	0.00225144	-0.0555883	0.0146702	-0.0326179	0.0371208	-2.82435	0.00479277	-0.132369	-0.144824	-0.119914	0.278402	0.780737	0.00150196	-0.00907529	0.0120792	1.43895	0.150349	0.00779435	-0.00282559	0.0184143	0.535398	0.918844	0.0838734	0.906663	0.584691
smri_area_cdk_parahpal_bil	0.812062	-0.158594	0.416852	0.874004	0.0151943	-0.0029564	-0.0214898	0.0518784	-0.0395042	0.0335914	0.651435	0.514847	0.0113906	-0.00598921	0.0287704	-0.50343	0.614722	-0.0039678	-0.0194202	0.0114846	0.320476	0.748644	0.00253513	-0.0129741	0.0180444	0.694753	0.918844	0.624756	0.906663	0.960841
smri_area_cdk_sufr_bil	-0.0431431	-0.101904	0.965592	0.918844	-0.000676482	-0.0015874	-0.0314184	0.0300655	-0.0321283	0.0289535	-1.40052	0.16154	-0.0601611	-0.0748773	-0.045445	0.466734	0.64075	0.00311828	-0.00998055	0.0162171	-0.0843887	0.932757	-0.000565879	-0.0137128	0.0125811	0.965592	0.918844	0.460136	0.906663	0.962159

[truncated: 6 more sheets: S35 acceptance abuse volume, S36 acceptance abuse T1w-T2w, S37 resiliency thickness, S38 resiliency surface area, S39 resiliency volume, S40 resiliency T1w-T2w]
