# Supplementary material for: Associations between early life adversity and the development of gray matter macrostructure and microstructure
Source: Psychol Med. 2025 Dec 18;55:e384. doi: 10.1017/S0033291725102651 (PMC13058625; doi:10.1017/S0033291725102651)
Supplement: Thorsen et al. supplementary material [file S0033291725102651sup001.zip › S0033291725102651sup004.xlsx]

## Sheet: S41 Trauma thickness
thickness ~ Trauma exposure at age 9-11 * time (age 9-11 vs age 11-13), adjusted for SES
region	t_TS	p_TS	StdB_TS	CI_low_TS	CI_high_TS	t_time	p_time	d_time	CI_low_time	CI_high_time	t_interaction	p_interaction	StdB_interaction	CI_low_interaction	CI_high_interaction	p_TS_FDR	p_time_FDR	p_interaction_FDR
smri_thick_cdk_bankssts_bil	-1.72524	0.0846338	-0.038884	-0.0830724	0.00530439	-26.3873	0	-0.315666	-0.335624	-0.295707	-1.57359	0.115746	-0.0158882	-0.0356838	0.00390741	0.894006	0	0.810862
smri_thick_cdk_cdacate_bil	-2.24636	0.0247839	-0.05155	-0.096542	-0.00655804	-17.6681	0	-0.22638	-0.248222	-0.204539	-0.257267	0.797	-0.00284287	-0.0245079	0.0188221	0.867436	0	0.978329
smri_thick_cdk_cdmdfr_bil	-0.297265	0.766291	-0.00666451	-0.0506198	0.0372908	-11.9359	0	-0.199218	-0.228589	-0.169848	0.601215	0.547768	0.00893766	-0.0202084	0.0380838	0.894006	0	0.831963
smri_thick_cdk_cuneus_bil	0.481289	0.630361	0.0104158	-0.0320141	0.0528456	-32.8788	0	-0.409422	-0.430485	-0.388358	-1.00809	0.313538	-0.0107429	-0.0316363	0.0101505	0.894006	0	0.810862
smri_thick_cdk_ehinal_bil	-0.739595	0.459614	-0.0168065	-0.0613588	0.0277457	1.33869	0.180828	0.0425519	0.00761339	0.0774904	1.54628	0.122202	0.0273535	-0.00732922	0.0620363	0.894006	0.180828	0.810862
smri_thick_cdk_fusiform_bil	-0.668324	0.503996	-0.014912	-0.0586578	0.0288337	-22.5329	0	-0.337977	-0.363415	-0.312539	-0.566819	0.570903	-0.00729638	-0.0325341	0.0179413	0.894006	0	0.831963
smri_thick_cdk_ifpl_bil	-0.332653	0.739426	-0.00707851	-0.0487978	0.0346408	-27.3595	0	-0.440475	-0.468267	-0.412683	0.314958	0.752828	0.00443051	-0.023149	0.0320101	0.894006	0	0.975888
smri_thick_cdk_iftm_bil	-0.845186	0.398097	-0.0188469	-0.0625663	0.0248725	-18.6978	0	-0.286288	-0.312595	-0.259981	0.0332653	0.973466	0.000442862	-0.0256585	0.0265442	0.894006	0	0.989996
smri_thick_cdk_ihcate_bil	1.58212	0.113778	0.0361403	-0.00864533	0.0809259	-25.9573	0	-0.282491	-0.30044	-0.264543	-2.18694	0.0288668	-0.0198545	-0.037654	-0.00205501	0.894006	0	0.563084
smri_thick_cdk_locc_bil	-0.297558	0.766069	-0.00575202	-0.0436517	0.0321477	-23.5506	0	-0.296027	-0.317183	-0.274871	-0.967346	0.333493	-0.0103556	-0.031344	0.0106328	0.894006	0	0.810862
smri_thick_cdk_lobfr_bil	-0.577464	0.563679	-0.0126836	-0.0557465	0.0303794	-21.9333	0	-0.399165	-0.430808	-0.367522	0.574868	0.565448	0.00920886	-0.022198	0.0406157	0.894006	0	0.831963
smri_thick_cdk_lingual_bil	-0.402785	0.687147	-0.00870812	-0.0510955	0.0336793	-33.8354	0	-0.41606	-0.43673	-0.39539	-1.48236	0.138409	-0.0155014	-0.0360037	0.00500097	0.894006	0	0.810862
smri_thick_cdk_mobfr_bil	-0.349216	0.726958	-0.00757386	-0.0500954	0.0349477	-23.3484	0	-0.426375	-0.457378	-0.395372	-0.532763	0.594259	-0.00836164	-0.0391328	0.0224095	0.894006	0	0.831963
smri_thick_cdk_mdtm_bil	-0.423261	0.672145	-0.00920111	-0.0518215	0.0334193	-14.894	0	-0.24033	-0.266927	-0.213734	-1.27128	0.203784	-0.0171118	-0.0435021	0.0092784	0.894006	0	0.810862
smri_thick_cdk_parahpal_bil	-0.414276	0.678716	-0.00942078	-0.0540052	0.0351637	-13.7655	0	-0.140144	-0.157476	-0.122813	-0.239665	0.810616	-0.00210097	-0.019288	0.0150861	0.894006	0	0.978329
smri_thick_cdk_paracn_bil	-0.723208	0.469628	-0.016171	-0.0600101	0.027668	-22.4223	0	-0.347187	-0.373432	-0.320943	-0.590581	0.55487	-0.00784381	-0.0338834	0.0181958	0.894006	0	0.831963
smri_thick_cdk_parsopc_bil	1.04208	0.297493	0.0234929	-0.0207072	0.067693	-16.16	0	-0.230363	-0.254234	-0.206492	-0.836698	0.402866	-0.0101061	-0.0337871	0.0135749	0.894006	0	0.810862
smri_thick_cdk_parsobis_bil	-0.135317	0.892374	-0.00301575	-0.0467105	0.040679	-25.9038	0	-0.36245	-0.386402	-0.338498	-0.151065	0.87994	-0.0018309	-0.0255931	0.0219313	0.972984	0	0.989996
smri_thick_cdk_parstgris_bil	-0.0325184	0.974062	-0.000735292	-0.0450672	0.0435967	-22.0497	0	-0.34916	-0.376325	-0.321995	-0.0304242	0.975732	-0.000418268	-0.0273721	0.0265356	0.987925	0	0.989996
smri_thick_cdk_pericc_bil	0.233926	0.815064	0.00505344	-0.0373006	0.0474075	-19.7586	0	-0.275485	-0.298855	-0.252116	-0.983426	0.325521	-0.0116292	-0.0348134	0.0115551	0.920234	0	0.810862
smri_thick_cdk_postcn_bil	-1.28511	0.19889	-0.0275857	-0.0696709	0.0144995	-24.0293	0	-0.326758	-0.349701	-0.303815	-0.864527	0.387406	-0.0100362	-0.0327965	0.012724	0.894006	0	0.810862
smri_thick_cdk_ptcate_bil	0.343839	0.731002	0.00784099	-0.0368687	0.0525507	-28.3639	0	-0.352541	-0.37336	-0.331722	-1.45273	0.146463	-0.0153009	-0.0359508	0.00534908	0.894006	0	0.810862
smri_thick_cdk_precn_bil	-0.470679	0.637913	-0.0106318	-0.0549182	0.0336545	-3.00081	0.00272717	-0.0538673	-0.0843921	-0.0233425	-0.0585843	0.953289	-0.00090518	-0.0311981	0.0293877	0.894006	0.00289245	0.989996
smri_thick_cdk_pc_bil	0.103741	0.917385	0.00225754	-0.0404076	0.0449226	-37.8834	0	-0.523041	-0.54638	-0.499703	-1.21262	0.225426	-0.01432	-0.0374729	0.00883292	0.972984	0	0.810862
smri_thick_cdk_rracate_bil	-0.690887	0.4897	-0.0153462	-0.0588953	0.0282029	-14.6833	0	-0.298793	-0.332665	-0.264922	-0.943344	0.345623	-0.0161777	-0.0498006	0.0174451	0.894006	0	0.810862
smri_thick_cdk_rrmdfr_bil	-0.427556	0.669014	-0.00932197	-0.0520686	0.0334246	-24.7567	0	-0.421635	-0.450483	-0.392788	-0.685178	0.493315	-0.0100046	-0.0386323	0.018623	0.894006	0	0.831963
smri_thick_cdk_sufr_bil	-1.3152	0.188577	-0.0292727	-0.07291	0.0143645	-20.3838	0	-0.307979	-0.333923	-0.282034	0.0125407	0.989996	0.000164651	-0.0255766	0.0259059	0.894006	0	0.989996
smri_thick_cdk_supl_bil	0.300478	0.763838	0.00653227	-0.0360901	0.0491546	-24.8639	0	-0.441187	-0.471356	-0.411019	-0.492183	0.622646	-0.0075163	-0.0374571	0.0224245	0.894006	0	0.838177
smri_thick_cdk_sutm_bil	-1.25593	0.209276	-0.0281181	-0.0720121	0.015776	-14.2756	0	-0.202791	-0.226284	-0.179298	-1.11714	0.264073	-0.0132795	-0.0365851	0.0100261	0.894006	0	0.810862
smri_thick_cdk_sm_bil	-0.0151355	0.987925	-0.000320297	-0.0418102	0.0411696	-19.4077	0	-0.320314	-0.347765	-0.292863	-1.28145	0.200191	-0.0178043	-0.0450446	0.00943594	0.987925	0	0.810862
smri_thick_cdk_frpole_bil	-0.774943	0.438452	-0.0175211	-0.0618492	0.0268069	-18.1373	0	-0.297594	-0.326378	-0.268811	0.79979	0.423931	0.0116514	-0.0169106	0.0402135	0.894006	0	0.810862
smri_thick_cdk_tmpole_bil	-0.831632	0.405689	-0.0191658	-0.0643496	0.026018	-2.0905	0.036703	-0.0504155	-0.0905417	-0.0102893	-0.135636	0.892123	-0.00275655	-0.0426019	0.0370888	0.894006	0.0377825	0.989996
smri_thick_cdk_trvtm_bil	0.394734	0.693078	0.00895336	-0.0355167	0.0534234	-14.6983	0	-0.219705	-0.243667	-0.195742	-2.14377	0.0321762	-0.0259921	-0.0497632	-0.00222101	0.894006	0	0.563084
smri_thick_cdk_insula_bil	0.316465	0.751674	0.00693084	-0.0360077	0.0498694	-15.09	0	-0.327449	-0.365644	-0.289254	0.772045	0.440182	0.0149351	-0.0229922	0.0528624	0.894006	0	0.810862
smri_thick_cdk_mean	-0.586369	0.557687	-0.0125317	-0.0544329	0.0293694	-31.6704	0	-0.445863	-0.469729	-0.421997	-0.824315	0.409863	-0.00995493	-0.0336322	0.0137223	0.894006	0	0.810862

## Sheet: S42 Trauma surface area
area ~ Trauma exposure at age 9-11 ~ * time (age 9-11 vs age 11-13), adjusted for SES
region	t_TS	p_TS	StdB_TS	CI_low_TS	CI_high_TS	t_time	p_time	d_time	CI_low_time	CI_high_time	t_interaction	p_interaction	StdB_interaction	CI_low_interaction	CI_high_interaction	p_TS_FDR	p_time_FDR	p_interaction_FDR
smri_area_cdk_bankssts_bil	-1.27917	0.200996	-0.0247665	-0.0627261	0.0131931	-13.5921	0	-0.113335	-0.127256	-0.0994132	-1.67986	0.093158	-0.0102233	-0.0221552	0.00170849	0.946573	0	0.47327
smri_area_cdk_cdacate_bil	-0.74473	0.456533	-0.0150977	-0.0548443	0.0246488	4.20805	2.67852e-05	0.0258889	0.0139839	0.037794	-0.879142	0.379443	-0.00444291	-0.0143511	0.00546528	0.946573	3.34815e-05	0.707428
smri_area_cdk_cdmdfr_bil	0.542895	0.587267	0.010161	-0.0265339	0.0468559	-6.43943	1.46024e-10	-0.0584736	-0.0748147	-0.0421324	0.399653	0.68946	0.0029451	-0.0115027	0.0173929	0.946573	2.55542e-10	0.815459
smri_area_cdk_cuneus_bil	-0.491554	0.623093	-0.0101838	-0.0508026	0.0304349	-5.35762	9.28918e-08	-0.0354121	-0.0460475	-0.0247768	-1.29389	0.195865	-0.00574259	-0.0144442	0.00295899	0.946573	1.35467e-07	0.588197
smri_area_cdk_ehinal_bil	0.201243	0.840529	0.00415395	-0.0363155	0.0446234	-2.53595	0.0112786	-0.0271706	-0.0474505	-0.00689069	0.440222	0.659826	0.00409727	-0.0141505	0.022345	0.946573	0.0123359	0.815459
smri_area_cdk_fusiform_bil	0.367321	0.713428	0.00601026	-0.0260697	0.0380902	-5.72296	1.20104e-08	-0.0327205	-0.042554	-0.022887	-0.355497	0.722264	-0.00148845	-0.00969737	0.00672046	0.946573	1.91075e-08	0.815459
smri_area_cdk_ifpl_bil	-2.2607	0.0239003	-0.0414937	-0.0774791	-0.00550835	-18.4193	0	-0.13026	-0.142714	-0.117807	0.01385	0.988951	7.47646e-05	-0.0105088	0.0106583	0.836512	0	0.988951
smri_area_cdk_iftm_bil	-0.12282	0.902264	-0.00209197	-0.0354862	0.0313023	-3.5293	0.000425556	-0.0217254	-0.0323364	-0.0111144	-0.192577	0.847313	-0.000874868	-0.00978168	0.00803195	0.946573	0.000496482	0.898666
smri_area_cdk_ihcate_bil	-0.304143	0.761056	-0.00572216	-0.0426088	0.0311644	-12.9538	0	-0.0821904	-0.0935934	-0.0707873	0.561486	0.57454	0.0027308	-0.00680455	0.0122661	0.946573	0	0.815459
smri_area_cdk_locc_bil	-0.70083	0.4835	-0.0127559	-0.0484408	0.022929	-14.5791	0	-0.0757101	-0.085245	-0.0661751	1.28574	0.198698	0.00512802	-0.00269154	0.0129476	0.946573	0	0.588197
smri_area_cdk_lobfr_bil	0.126927	0.89901	0.00203298	-0.0293696	0.0334355	-6.61007	4.78984e-11	-0.0690705	-0.0875283	-0.0506127	0.22373	0.822992	0.00193954	-0.0150571	0.0189362	0.946573	8.82339e-11	0.898666
smri_area_cdk_lingual_bil	0.294452	0.768446	0.0061365	-0.0347229	0.0469959	-3.6403	0.000278668	-0.0201688	-0.0294902	-0.0108473	-0.480937	0.630619	-0.00184273	-0.00935482	0.00566936	0.946573	0.000336323	0.815459
smri_area_cdk_mobfr_bil	0.735889	0.461874	0.0110236	-0.018346	0.0403933	-8.62849	1e-17	-0.0919341	-0.112337	-0.0715315	1.76049	0.0784887	0.0172092	-0.001956	0.0363745	0.946573	2e-17	0.47327
smri_area_cdk_mdtm_bil	-0.515476	0.606286	-0.00849746	-0.0408172	0.0238222	-10.856	0	-0.0708902	-0.0831469	-0.0586336	1.6073	0.108176	0.00866149	-0.00190379	0.0192268	0.946573	0	0.47327
smri_area_cdk_parahpal_bil	-0.630104	0.5287	-0.012021	-0.0494247	0.0253827	0.960817	0.336745	0.0123866	-0.00502173	0.029795	0.638143	0.52346	0.00504204	-0.0104488	0.0205329	0.946573	0.346649	0.815459
smri_area_cdk_paracn_bil	0.913037	0.361343	0.0172577	-0.0198003	0.0543157	-10.7437	0	-0.087293	-0.101842	-0.0727444	0.484282	0.628245	0.00311352	-0.00949139	0.0157184	0.946573	0	0.815459
smri_area_cdk_parsopc_bil	-0.319098	0.749687	-0.00645529	-0.0461176	0.033207	-5.73547	1.09823e-08	-0.0595528	-0.0756515	-0.0434542	-1.72713	0.0843103	-0.0123576	-0.0263856	0.00167035	0.946573	1.83038e-08	0.47327
smri_area_cdk_parsobis_bil	-0.423431	0.672031	-0.00758094	-0.0426826	0.0275207	-4.64693	3.56317e-06	-0.0310609	-0.0433623	-0.0187595	0.474289	0.635352	0.00253281	-0.00793717	0.0130028	0.946573	4.61893e-06	0.815459
smri_area_cdk_parstgris_bil	0.594305	0.552379	0.0119348	-0.0274375	0.051307	-5.59635	2.44696e-08	-0.0503065	-0.0640997	-0.0365133	-1.92569	0.0542966	-0.0115296	-0.0232681	0.000208941	0.946573	3.72363e-08	0.47327
smri_area_cdk_pericc_bil	-0.447403	0.654636	-0.00991825	-0.0533816	0.0335451	1.85677	0.0634747	0.0089891	-0.00163032	0.0196085	-0.870693	0.384032	-0.0038293	-0.012452	0.00479335	0.946573	0.0673216	0.707428
smri_area_cdk_postcn_bil	-0.283836	0.776568	-0.0045996	-0.0363712	0.027172	-16.5827	0	-0.140595	-0.155934	-0.125257	1.27528	0.202378	0.00892757	-0.00479748	0.0226526	0.946573	0	0.588197
smri_area_cdk_ptcate_bil	-0.773446	0.439366	-0.0150485	-0.0531944	0.0230975	-10.5453	0	-0.0611001	-0.0712072	-0.050993	-0.365242	0.714976	-0.00154209	-0.00981988	0.0067357	0.946573	0	0.815459
smri_area_cdk_precn_bil	-1.12087	0.262482	-0.0184415	-0.0506987	0.0138157	-5.33463	1.05298e-07	-0.044545	-0.0605476	-0.0285424	1.06073	0.288957	0.00778263	-0.00660237	0.0221676	0.946573	1.47417e-07	0.614603
smri_area_cdk_pc_bil	-0.149708	0.881014	-0.00268853	-0.0378977	0.0325207	-23.3373	0	-0.133233	-0.143509	-0.122957	1.03995	0.298522	0.00452006	-0.00400146	0.0130416	0.946573	0	0.614603
smri_area_cdk_rracate_bil	0.086937	0.930731	0.00152991	-0.0329724	0.0360322	-2.99709	0.00275555	-0.031142	-0.0467539	-0.0155301	-1.11463	0.265159	-0.00786448	-0.0216978	0.0059688	0.946573	0.00311111	0.614603
smri_area_cdk_rrmdfr_bil	1.07835	0.281015	0.0185865	-0.0152063	0.0523792	-9.06801	0	-0.0810278	-0.0963611	-0.0656945	-0.402259	0.687542	-0.00278788	-0.0163759	0.0108001	0.946573	0	0.815459
smri_area_cdk_sufr_bil	1.34842	0.177693	0.0216466	-0.0098274	0.0531206	-6.80082	1.34075e-11	-0.0577527	-0.0724535	-0.0430519	-0.1519	0.879284	-0.00101439	-0.0141072	0.0120784	0.946573	2.60702e-11	0.905145
smri_area_cdk_supl_bil	0.638233	0.5234	0.0116349	-0.0241063	0.047376	-18.0348	0	-0.160614	-0.176673	-0.144554	1.20817	0.227144	0.00876183	-0.00545669	0.0229803	0.946573	0	0.588197
smri_area_cdk_sutm_bil	-0.710262	0.477638	-0.0116794	-0.0439188	0.02056	-16.5511	0	-0.112815	-0.125187	-0.100444	1.23371	0.217488	0.00672192	-0.00396045	0.0174043	0.946573	0	0.588197
smri_area_cdk_sm_bil	0.21715	0.828116	0.00398069	-0.0319599	0.0399212	-13.5464	0	-0.10528	-0.119462	-0.0910982	1.18728	0.235279	0.00744797	-0.00485111	0.0197471	0.946573	0	0.588197
smri_area_cdk_frpole_bil	1.65754	0.0975545	0.0292049	-0.00533956	0.0637495	-7.58277	4.927e-14	-0.105324	-0.127294	-0.0833538	-1.60972	0.107625	-0.0167687	-0.0371925	0.00365501	0.946573	1.0144e-13	0.47327
smri_area_cdk_tmpole_bil	0.986837	0.323836	0.0180328	-0.0177937	0.0538594	-4.71177	2.60342e-06	-0.0584143	-0.0790381	-0.0377904	-0.474846	0.634952	-0.00458558	-0.023519	0.0143478	0.946573	3.5046e-06	0.815459
smri_area_cdk_trvtm_bil	0.0670204	0.946573	0.00133586	-0.0377429	0.0404146	-12.6591	0	-0.0964097	-0.110754	-0.082065	1.95783	0.0504023	0.0122819	-1.73218e-05	0.024581	0.946573	0	0.47327
smri_area_cdk_insula_bil	-0.203771	0.838551	-0.0034125	-0.036246	0.029421	-0.564464	0.572496	-0.0168881	-0.03924	0.00546374	-1.60773	0.108063	-0.0171806	-0.0381319	0.00377077	0.946573	0.572496	0.47327
smri_area_cdk_total	-0.127961	0.898201	-0.00163291	-0.0266518	0.023386	-18.8303	0	-0.100015	-0.109457	-0.0905733	0.508795	0.610994	0.00211138	-0.0060246	0.0102474	0.946573	0	0.815459

## Sheet: S43 Trauma volume
volume ~ Trauma exposure at age 9-11 * time (age 9-11 vs age 11-13), adjusted for SES
region	t_TS	p_TS	StdB_TS	CI_low_TS	CI_high_TS	t_time	p_time	d_time	CI_low_time	CI_high_time	t_interaction	p_interaction	StdB_interaction	CI_low_interaction	CI_high_interaction	p_TS_FDR	p_time_FDR	p_interaction_FDR
smri_vol_scs_tp_bil	-0.538748	0.590116	-0.00798322	-0.0370354	0.021069	3.45802	0.000554517	0.037269	0.0189601	0.0555779	0.166722	0.867607	0.00144668	-0.0155657	0.0184591	0.674419	0.000739356	0.867607
smri_vol_scs_caudate_bil	0.843374	0.399135	0.0170017	-0.0225221	0.0565254	-10.9801	0	-0.0655166	-0.076353	-0.0546802	0.698788	0.484779	0.00318037	-0.0057428	0.0121035	0.674419	0	0.741261
smri_vol_scs_putamen_bil	-0.830573	0.406318	-0.015782	-0.0530358	0.0214718	-4.68871	2.90789e-06	-0.043064	-0.0581785	-0.0279495	-0.707492	0.47935	-0.00475443	-0.0179298	0.00842097	0.674419	4.65263e-06	0.741261
smri_vol_scs_pallidum_bil	-0.714461	0.475008	-0.0128082	-0.0479559	0.0223395	2.80134	0.00513491	0.0384895	0.00937776	0.0676012	-1.09573	0.273335	-0.0155531	-0.0433823	0.0122761	0.674419	0.00586847	0.741261
smri_vol_scs_hpus_bil	0.00661231	0.994725	0.000113426	-0.0335181	0.0337449	7.30379	3.852e-13	0.0538733	0.0407245	0.0670221	-0.255065	0.798702	-0.00148179	-0.0128717	0.00990816	0.994725	7.7041e-13	0.867607
smri_vol_scs_amygdala_bil	-1.46074	0.144233	-0.0249322	-0.058396	0.00853154	2.3996	0.0164946	0.0319031	0.0113317	0.0524746	0.64206	0.520913	0.00624019	-0.0128148	0.0252952	0.674419	0.0164946	0.741261
smri_vol_scs_aa_bil	0.808336	0.41898	0.0146957	-0.0209481	0.0503394	-11.9071	0	-0.181251	-0.2066	-0.155903	-1.03225	0.302086	-0.0125731	-0.0364535	0.0113074	0.674419	0	0.741261
smri_vol_scs_subcorticalgv	-0.56774	0.570297	-0.00786493	-0.035025	0.0192952	7.98397	2.42e-15	0.0407228	0.0314498	0.0499958	-0.589011	0.555946	-0.00236358	-0.010231	0.00550386	0.674419	6.45e-15	0.741261

## Sheet: S44 Trauma T1w-T2w
T1w/T2w ~ Trauma exposure at age 9-11 * time (age 9-11 vs age 11-13), adjusted for SES
region	t_TS	p_TS	StdB_TS	CI_low_TS	CI_high_TS	t_time	p_time	d_time	CI_low_time	CI_high_time	t_interaction	p_interaction	StdB_interaction	CI_low_interaction	CI_high_interaction	p_TS_FDR	p_time_FDR	p_interaction_FDR
T1_T2r_bankssts_bil	0.0432002	0.965545	0.00090823	-0.0403106	0.0421271	8.17876	5.1e-16	0.149858	0.119603	0.180113	0.665505	0.505807	0.0101932	-0.0198361	0.0402225	0.989448	1.02e-15	0.99838
T1_T2r_cdacate_bil	-0.785614	0.432161	-0.0163482	-0.0571468	0.0244505	3.11091	0.00189234	0.0655626	0.0285321	0.102593	-0.148364	0.882071	-0.0027828	-0.0395567	0.0339911	0.989448	0.00248369	0.99838
T1_T2r_cdmdfr_bil	-0.0184428	0.985287	-0.000391788	-0.0420415	0.0412579	14.7445	0	0.252648	0.222417	0.282879	-0.820626	0.411961	-0.012559	-0.0425641	0.0174461	0.989448	0	0.99838
T1_T2r_cuneus_bil	0.0879658	0.929911	0.00187133	-0.039837	0.0435797	18.7228	0	0.302937	0.274849	0.331026	-0.430278	0.667042	-0.00611738	-0.0339916	0.0217569	0.989448	0	0.99838
T1_T2r_ehinal_bil	0.228532	0.819251	0.00481611	-0.0365016	0.0461338	-1.87463	0.0609946	-0.0299036	-0.0632952	0.00348796	0.693994	0.487769	0.011734	-0.0214155	0.0448835	0.989448	0.0753463	0.99838
T1_T2r_fusiform_bil	-0.964285	0.335	-0.0204933	-0.0621603	0.0211737	7.69811	2.188e-14	0.130934	0.101335	0.160533	-0.21528	0.829572	-0.0032256	-0.0326016	0.0261505	0.989448	3.996e-14	0.99838
T1_T2r_ifpl_bil	-0.808915	0.418642	-0.0170329	-0.058316	0.0242502	10.8505	0	0.19994	0.168651	0.231229	0.243269	0.807823	0.00385359	-0.0272038	0.034911	0.989448	0	0.99838
T1_T2r_iftm_bil	-0.798055	0.424916	-0.0160138	-0.0553552	0.0233275	-2.42054	0.0155892	-0.0357604	-0.0645021	-0.00701867	0.585812	0.55807	0.00852369	-0.0200033	0.0370507	0.989448	0.0198408	0.99838
T1_T2r_ihcate_bil	0.455857	0.648532	0.00962896	-0.0317841	0.051042	21.4285	0	0.400909	0.368711	0.433108	-0.115176	0.908318	-0.00187763	-0.0338397	0.0300844	0.989448	0	0.99838
T1_T2r_locc_bil	-1.04109	0.297939	-0.0214755	-0.0619183	0.0189672	17.844	0	0.291406	0.263768	0.319044	0.524834	0.599759	0.00734228	-0.0200858	0.0347704	0.989448	0	0.99838
T1_T2r_lobfr_bil	-0.0132264	0.989448	-0.000293856	-0.0438531	0.0432654	-0.422093	0.673004	-0.0221415	-0.0605259	0.0162429	-1.16783	0.243018	-0.0227035	-0.0608188	0.0154117	0.989448	0.689419	0.99838
T1_T2r_lingual_bil	0.0358024	0.971443	0.000730281	-0.0392609	0.0407215	17.7527	0	0.30241	0.272614	0.332205	-0.680042	0.49656	-0.0102579	-0.0398317	0.019316	0.989448	0	0.99838
T1_T2r_mobfr_bil	-0.267317	0.789245	-0.00564007	-0.0470061	0.035726	-1.35312	0.176177	-0.0418442	-0.0796525	-0.00403582	-1.12342	0.2614	-0.0215144	-0.0590614	0.0160325	0.989448	0.194722	0.99838
T1_T2r_mdtm_bil	-0.416759	0.67689	-0.00810002	-0.0462055	0.0300054	-3.46181	0.000548219	-0.0541086	-0.0840768	-0.0241404	0.745803	0.455877	0.0113165	-0.0184326	0.0410655	0.989448	0.000742749	0.99838
T1_T2r_parahpal_bil	-0.355582	0.722183	-0.0075717	-0.0493201	0.0341767	1.11909	0.263243	0.0244401	-0.0097851	0.0586653	0.219277	0.826457	0.00380019	-0.0301779	0.0377783	0.989448	0.283492	0.99838
T1_T2r_paracn_bil	-0.303849	0.76127	-0.00643321	-0.0479436	0.0350772	25.7089	0	0.444297	0.414708	0.473886	0.136955	0.891081	0.00205135	-0.0273148	0.0314175	0.989448	0	0.99838
T1_T2r_parsopc_bil	-0.178658	0.858221	-0.0037376	-0.0447541	0.0372788	9.56561	0	0.170399	0.139118	0.201681	-0.442547	0.658143	-0.00700875	-0.0380591	0.0240417	0.989448	0	0.99838
T1_T2r_parsobis_bil	-0.462542	0.64373	-0.00992377	-0.0519879	0.0321404	-0.908064	0.363958	-0.0217903	-0.0579403	0.0143597	-0.260196	0.79474	-0.00476359	-0.0406574	0.0311302	0.989448	0.382156	0.99838
T1_T2r_parstgris_bil	-0.787134	0.431275	-0.0163999	-0.0572487	0.0244489	3.76342	0.000172602	0.0744589	0.0407273	0.108191	0.0523249	0.958275	0.000893765	-0.0325951	0.0343827	0.989448	0.000258903	0.99838
T1_T2r_pericc_bil	0.022978	0.98167	0.000485187	-0.0409132	0.0418836	14.2086	0	0.228408	0.200285	0.25653	-0.548828	0.583187	-0.00781248	-0.0357211	0.0200962	0.989448	0	0.99838
T1_T2r_postcn_bil	-0.312168	0.75494	-0.00678691	-0.0494124	0.0358386	16.3204	0	0.268797	0.24026	0.297334	-0.311044	0.755801	-0.00449275	-0.0328117	0.0238262	0.989448	0	0.99838
T1_T2r_ptcate_bil	0.0435588	0.965259	0.000887299	-0.0390502	0.0408248	13.4236	0	0.267179	0.233316	0.301043	0.243985	0.807269	0.00418412	-0.0294382	0.0378065	0.989448	0	0.99838
T1_T2r_precn_bil	0.379678	0.704218	0.00805796	-0.0335518	0.0496677	24.8473	0	0.408035	0.379613	0.436458	-0.419618	0.674811	-0.00603699	-0.0342437	0.0221697	0.989448	0	0.99838
T1_T2r_pc_bil	0.506417	0.61261	0.0108043	-0.0310243	0.0526329	18.4215	0	0.324919	0.294345	0.355492	-0.367926	0.712969	-0.00569458	-0.0360395	0.0246504	0.989448	0	0.99838
T1_T2r_rracate_bil	-0.473015	0.636239	-0.0104294	-0.053658	0.0327991	1.37654	0.168813	0.0233961	-0.0157468	0.062539	-0.721011	0.47099	-0.014295	-0.0531663	0.0245763	0.989448	0.191626	0.99838
T1_T2r_rrmdfr_bil	-0.849937	0.395439	-0.0182121	-0.0602228	0.0237986	3.67307	0.000246174	0.0701054	0.0358733	0.104337	-0.324636	0.745492	-0.00562719	-0.0396117	0.0283574	0.989448	0.000356528	0.99838
T1_T2r_sufr_bil	-0.151675	0.879456	-0.00333334	-0.046421	0.0397543	7.43853	1.5231e-13	0.136694	0.103334	0.170054	-0.832991	0.404953	-0.0140693	-0.0471839	0.0190452	0.989448	2.5588e-13	0.99838
T1_T2r_supl_bil	-0.155975	0.876066	-0.00334822	-0.045435	0.0387386	20.4426	0	0.357812	0.327757	0.387868	-0.0137468	0.989033	-0.000209152	-0.0300386	0.0296203	0.989448	0	0.99838
T1_T2r_sutm_bil	-0.405865	0.684877	-0.00828885	-0.0483293	0.0317516	1.58581	0.112947	0.0267318	-0.00284365	0.0563072	-0.0705561	0.943758	-0.00105641	-0.0304115	0.0282987	0.989448	0.131772	0.99838
T1_T2r_sm_bil	-0.134121	0.893318	-0.00278256	-0.043458	0.0378929	10.692	0	0.179853	0.150975	0.208731	-0.00203042	0.99838	-2.96811e-05	-0.0286899	0.0286305	0.989448	0	0.99838
T1_T2r_frpole_bil	-0.355576	0.722184	-0.00776859	-0.0506033	0.0350662	-0.105741	0.915799	-0.0153201	-0.0577035	0.0270632	-1.05783	0.290266	-0.0227157	-0.0648173	0.0193858	0.989448	0.915799	0.99838
T1_T2r_tmpole_bil	0.617536	0.536933	0.0135336	-0.0294335	0.0565006	-8.04587	1.47e-15	-0.177211	-0.214698	-0.139724	-0.139722	0.888894	-0.0026527	-0.0398756	0.0345702	0.989448	2.82e-15	0.99838
T1_T2r_trvtm_bil	0.526995	0.598246	0.0114	-0.0310115	0.0538115	14.8075	0	0.246143	0.216716	0.275569	-0.923059	0.356092	-0.0137492	-0.0429527	0.0154543	0.989448	0	0.99838
T1_T2r_insula_bil	0.386984	0.698801	0.0084637	-0.0344162	0.0513436	3.46444	0.000542936	0.0599704	0.0268445	0.0930962	-0.734056	0.463004	-0.0123113	-0.0451936	0.020571	0.989448	0.000742749	0.99838
T1_T2r_mean_bil	-0.337099	0.736072	-0.007111	-0.048469	0.034247	10.9174	0	0.183296	0.154131	0.21246	-0.265264	0.790834	-0.00391617	-0.0328609	0.0250286	0.989448	0	0.99838
T1_T2r_tp_bil	0.730352	0.465246	0.0154461	-0.026018	0.0569101	30.2058	0	0.515778	0.486392	0.545164	-0.158485	0.874091	-0.00235756	-0.0315224	0.0268073	0.989448	0	0.99838
T1_T2r_caudate_bil	0.32812	0.742848	0.00689296	-0.0342939	0.0480799	7.56641	5.9e-14	0.140404	0.108431	0.172377	-0.0588293	0.953094	-0.000952324	-0.0326902	0.0307855	0.989448	1.0325e-13	0.99838
T1_T2r_putamen_bil	-0.728254	0.466533	-0.0161762	-0.0597253	0.0273729	19.3961	0	0.309825	0.282381	0.337269	-0.0335269	0.973258	-0.000465667	-0.0276969	0.0267656	0.989448	0	0.99838
T1_T2r_pallidum_bil	0.723696	0.469323	0.0138026	-0.0235905	0.0511958	49.0151	0	0.752036	0.725612	0.778459	-0.32757	0.743272	-0.00438143	-0.0306054	0.0218425	0.989448	0	0.99838
T1_T2r_hpus_bil	-0.483726	0.628619	-0.00994434	-0.0502497	0.0303611	-4.87341	1.18632e-06	-0.10603	-0.141587	-0.0704729	-0.503168	0.614904	-0.00906142	-0.0443691	0.0262463	0.989448	1.84539e-06	0.99838
T1_T2r_amygdala_bil	-0.517748	0.604677	-0.0116029	-0.0555403	0.0323345	-1.80881	0.0706365	-0.0305323	-0.068732	0.00766748	0.898447	0.36906	0.0173817	-0.0205486	0.055312	0.989448	0.0847638	0.99838
T1_T2r_aa_bil	0.837737	0.402255	0.0183692	-0.0246209	0.0613593	-5.60157	2.42851e-08	-0.116406	-0.152035	-0.0807765	-0.0129469	0.989671	-0.000233588	-0.0356063	0.0351392	0.989448	3.92299e-08	0.99838

## Sheet: S45 acceptance abuse thickness
thickness ~ Parental acceptance + household abuse at age 9-11 * time (age 9-11 vs age 11-13), adjusted for SES
region	t_neglect	t_abuse	p_neglect	p_abuse	StdB_neglect	StdB_abuse	CI_low_neglect	CI_high_neglect	CI_low_abuse	CI_high_abuse	t_time	p_time	d_time	CI_low_time	CI_high_time	t_neglect_interaction	p_neglect_interaction	StdB_neglect_interaction	CI_low_neglect_interaction	CI_high_neglect_interaction	t_abuse_interaction	p_abuse_interaction	StdB_abuse_interaction	CI_low_abuse_interaction	CI_high_abuse_interaction	p_neglect_FDR	p_abuse_FDR	p_time_FDR	p_neglect_interaction_FDR	p_abuse_interaction_FDR
smri_thick_cdk_bankssts_bil	-0.966639	0.59269	0.333834	0.553452	-0.0214265	0.0130977	-0.0648849	0.0220318	-0.0302288	0.0564241	-2.6647	0.00777006	-0.315652	-0.335621	-0.295683	-0.598463	0.549602	-0.00602675	-0.0257706	0.0137171	0.472691	0.636487	0.00477765	-0.0150387	0.024594	0.707804	0.95725	0.0226627	0.947084	0.768174
smri_thick_cdk_cdacate_bil	-1.63848	-0.172516	0.101467	0.863048	-0.0368559	-0.0038604	-0.0809573	0.00724555	-0.0477326	0.0400118	-1.16922	0.242458	-0.226284	-0.248119	-0.204449	-0.975282	0.329543	-0.0107403	-0.0323313	0.0108507	-0.71747	0.473171	-0.00792958	-0.0295983	0.0137391	0.707804	0.95725	0.339442	0.768934	0.642015
smri_thick_cdk_cdmdfr_bil	0.199969	-0.229057	0.841522	0.818845	0.00437088	-0.00496627	-0.0384832	0.047225	-0.0474746	0.037542	-0.837813	0.40224	-0.199463	-0.228818	-0.170108	-0.562832	0.573615	-0.00833748	-0.0373805	0.0207056	1.501	0.13352	0.0223079	-0.0068304	0.0514461	0.914487	0.95725	0.485462	0.947084	0.359476
smri_thick_cdk_cuneus_bil	-1.83823	-0.470692	0.0661664	0.637911	-0.0385337	-0.00975409	-0.0796324	0.00256499	-0.0503831	0.0308749	-3.95397	7.96511e-05	-0.409475	-0.430541	-0.38841	-0.0539596	0.956973	-0.000573305	-0.021404	0.0202574	0.873537	0.382479	0.0093143	-0.0115909	0.0302195	0.707804	0.95725	0.00278779	0.994736	0.579357
smri_thick_cdk_ehinal_bil	0.982388	0.563203	0.325999	0.573346	0.021857	0.0124647	-0.0217638	0.0654779	-0.0309266	0.055856	0.237459	0.812326	0.0428171	0.00790235	0.0777319	0.010578	0.991561	0.000186459	-0.0343729	0.0347458	-2.20237	0.0277573	-0.0389414	-0.0736078	-0.00427508	0.707804	0.95725	0.861558	0.994736	0.214378
smri_thick_cdk_fusiform_bil	-0.709294	-0.766759	0.478215	0.443307	-0.0153901	-0.0164789	-0.0579304	0.0271502	-0.058615	0.0256573	-1.32522	0.185255	-0.338079	-0.363502	-0.312657	-1.42276	0.154968	-0.0182475	-0.0433929	0.00689785	0.963687	0.335324	0.012402	-0.0128294	0.0376334	0.733234	0.95725	0.270164	0.602652	0.558873
smri_thick_cdk_ifpl_bil	-1.02684	0.298595	0.304597	0.765276	-0.0213097	0.00615132	-0.0619966	0.0193772	-0.0342391	0.0465418	-1.817	0.0693726	-0.440792	-0.468543	-0.413042	-1.46128	0.144102	-0.0204635	-0.0479192	0.00699225	1.98686	0.0470799	0.0279149	0.000369012	0.0554607	0.707804	0.95725	0.134891	0.602652	0.240054
smri_thick_cdk_iftm_bil	0.749545	-0.764707	0.453606	0.444529	0.0162163	-0.0163626	-0.0262007	0.0586334	-0.0583137	0.0255885	-0.491966	0.622799	-0.286531	-0.312794	-0.260267	-1.76324	0.0780192	-0.0233639	-0.0493428	0.002615	1.84778	0.064787	0.0245672	-0.00149979	0.0506341	0.733234	0.95725	0.687452	0.602652	0.240054
smri_thick_cdk_ihcate_bil	0.305608	-0.419811	0.759934	0.674669	0.00678269	-0.00921793	-0.0367307	0.0502961	-0.0522672	0.0338314	0.145346	0.884453	-0.282544	-0.300459	-0.264629	-3.41628	0.000648035	-0.0308601	-0.0485705	-0.0131496	0.711396	0.476925	0.00645062	-0.0113271	0.0242284	0.909331	0.95725	0.88848	0.0226812	0.642015
smri_thick_cdk_locc_bil	-1.11979	0.13071	0.262924	0.896017	-0.0209742	0.00242075	-0.0576971	0.0157486	-0.0338894	0.0387309	-1.39255	0.163918	-0.296137	-0.317279	-0.274995	-1.5017	0.133338	-0.0160158	-0.0369256	0.00489403	1.2082	0.227121	0.0129301	-0.00805212	0.0339124	0.707804	0.95725	0.249441	0.602652	0.465702
smri_thick_cdk_lobfr_bil	-1.82484	0.495028	0.0681431	0.620624	-0.0392268	0.0105857	-0.0813716	0.00291802	-0.0313397	0.0525111	-3.01549	0.00259924	-0.399359	-0.430996	-0.367722	0.418132	0.675897	0.00667722	-0.0246318	0.0379862	0.971115	0.331613	0.0155571	-0.0158512	0.0469654	0.707804	0.95725	0.0152082	0.974835	0.558873
smri_thick_cdk_lingual_bil	-0.807566	-1.28251	0.419431	0.199811	-0.0168547	-0.0264046	-0.0577742	0.0240648	-0.0667695	0.0139604	-3.55996	0.00037992	-0.41604	-0.436719	-0.395361	-0.592543	0.553557	-0.00617973	-0.026627	0.0142676	0.406202	0.684639	0.00425159	-0.0162693	0.0247725	0.733234	0.95725	0.0044324	0.947084	0.798745
smri_thick_cdk_mobfr_bil	-0.556374	0.160427	0.578005	0.872558	-0.0118302	0.0033957	-0.0535181	0.0298578	-0.0381034	0.0448948	-1.82774	0.067744	-0.426456	-0.457452	-0.395461	-1.01224	0.31155	-0.0158367	-0.0465103	0.014837	0.589347	0.555697	0.00924976	-0.0215215	0.040021	0.778083	0.95725	0.134891	0.768934	0.694622
smri_thick_cdk_mdtm_bil	0.173555	1.2076	0.86223	0.227327	0.00369054	0.0255272	-0.0380002	0.0453813	-0.0159174	0.0669719	-1.60272	0.10916	-0.240389	-0.266993	-0.213785	-0.259948	0.794932	-0.00348937	-0.029807	0.0228283	0.84669	0.397273	0.0114035	-0.0150023	0.0378093	0.914487	0.95725	0.19103	0.993665	0.579357
smri_thick_cdk_parahpal_bil	-0.13533	0.845252	0.892364	0.39807	-0.00300613	0.0186398	-0.0465573	0.040545	-0.0245958	0.0618754	1.04187	0.297601	-0.140068	-0.15736	-0.122776	-2.73065	0.00637862	-0.0238078	-0.0409016	-0.00671398	-1.26247	0.206934	-0.0110492	-0.0282085	0.00611003	0.91861	0.95725	0.372002	0.111626	0.452678
smri_thick_cdk_paracn_bil	0.101835	0.603451	0.918896	0.546269	0.00222146	0.0130646	-0.0405473	0.0449902	-0.0293817	0.0555109	-0.483878	0.628527	-0.347484	-0.373663	-0.321306	-2.26065	0.0238923	-0.0298575	-0.055752	-0.00396306	2.23115	0.0257861	0.0295679	0.00358552	0.0555502	0.918896	0.95725	0.687452	0.278743	0.214378
smri_thick_cdk_parsopc_bil	0.305483	0.677168	0.760027	0.498371	0.00672943	0.0148155	-0.03646	0.0499189	-0.0280795	0.0577106	-2.63279	0.00853636	-0.230358	-0.254231	-0.206484	0.646616	0.517958	0.00778674	-0.0158232	0.0313967	0.199469	0.841917	0.00241046	-0.021282	0.0261029	0.909331	0.95725	0.0229825	0.947084	0.920847
smri_thick_cdk_parsobis_bil	-1.13049	-1.02069	0.25839	0.307512	-0.0246768	-0.0221713	-0.0674732	0.0181196	-0.0647589	0.0204163	-2.74661	0.00607757	-0.362561	-0.386507	-0.338615	-0.375768	0.707131	-0.00453899	-0.0282214	0.0191434	1.06342	0.287723	0.01289	-0.0108748	0.0366548	0.707804	0.95725	0.019876	0.974835	0.530016
smri_thick_cdk_parstgris_bil	0.980089	0.1892	0.327144	0.849953	0.0216605	0.00415471	-0.0216695	0.0649905	-0.0388985	0.0472079	-2.92579	0.00347616	-0.349391	-0.376533	-0.322249	0.276996	0.781813	0.0037933	-0.0230558	0.0306424	1.86149	0.062828	0.0255778	-0.00136173	0.0525174	0.707804	0.95725	0.0152082	0.993665	0.240054
smri_thick_cdk_pericc_bil	-0.979916	0.0561598	0.327234	0.95522	-0.0205869	0.00116868	-0.0617767	0.0206028	-0.039631	0.0419684	-2.32302	0.0202819	-0.275613	-0.298977	-0.252249	-0.10735	0.914522	-0.00126521	-0.0243723	0.0218419	1.43822	0.150535	0.0170094	-0.00617796	0.0401968	0.707804	0.95725	0.0507047	0.994736	0.376338
smri_thick_cdk_postcn_bil	-2.36265	0.0536108	0.0182312	0.95725	-0.0490292	0.00109868	-0.0897148	-0.00834357	-0.0390809	0.0412783	-2.94264	0.00329328	-0.326853	-0.349791	-0.303914	0.00659789	0.994736	7.63431e-05	-0.0226093	0.022762	1.26245	0.206938	0.0146586	-0.00810617	0.0374233	0.638091	0.95725	0.0152082	0.994736	0.452678
smri_thick_cdk_ptcate_bil	-1.3446	0.89275	0.178896	0.372094	-0.0299032	0.0196964	-0.0735056	0.0136992	-0.0235594	0.0629522	-2.96997	0.0030152	-0.352281	-0.373083	-0.33148	-0.531246	0.59531	-0.00557309	-0.0261408	0.0149947	-2.22189	0.0264062	-0.0233939	-0.0440365	-0.00275125	0.707804	0.95725	0.0152082	0.947084	0.214378
smri_thick_cdk_precn_bil	0.857369	-1.28171	0.391326	0.200073	0.0188105	-0.0278368	-0.0242044	0.0618254	-0.0704176	0.014744	1.13396	0.256953	-0.0541691	-0.0846412	-0.023697	-1.50389	0.132774	-0.0231273	-0.0532779	0.00702326	2.1635	0.0306254	0.0333791	0.00313058	0.0636276	0.720863	0.95725	0.343275	0.602652	0.214378
smri_thick_cdk_pc_bil	-1.40013	-0.143679	0.161617	0.885768	-0.02941	-0.00297802	-0.0705926	0.0117726	-0.0436149	0.0376589	-3.63077	0.000289978	-0.5232	-0.546526	-0.499874	-0.997023	0.318879	-0.0117312	-0.0348	0.0113375	1.69436	0.0903592	0.0200057	-0.00314345	0.0431548	0.707804	0.95725	0.0044324	0.768934	0.263548
smri_thick_cdk_rracate_bil	-0.703448	-0.913906	0.481839	0.360852	-0.0152882	-0.0197423	-0.0578979	0.0273216	-0.0620953	0.0226106	-2.23604	0.0254635	-0.298878	-0.332746	-0.265011	0.422262	0.672881	0.0072197	-0.0263018	0.0407412	1.17659	0.239504	0.0201795	-0.0134462	0.0538051	0.733234	0.95725	0.0594148	0.974835	0.465702
smri_thick_cdk_rrmdfr_bil	-0.975398	-0.337506	0.329461	0.735766	-0.0207414	-0.00712193	-0.0624324	0.0209496	-0.0484936	0.0342497	-3.09564	0.00199225	-0.421891	-0.450708	-0.393074	0.0826187	0.934163	0.00120146	-0.0273098	0.0297127	2.20616	0.0274904	0.0321873	0.00358287	0.0607918	0.707804	0.95725	0.0152082	0.994736	0.214378
smri_thick_cdk_sufr_bil	-0.907928	-0.498283	0.364014	0.618337	-0.0194926	-0.010549	-0.0615852	0.0225999	-0.0520559	0.030958	-1.53073	0.126	-0.308215	-0.334131	-0.2823	-0.922648	0.356306	-0.0120631	-0.0376966	0.0135705	1.9142	0.0557424	0.0251122	-0.000608531	0.050833	0.707804	0.95725	0.200454	0.77942	0.240054
smri_thick_cdk_supl_bil	-0.913273	0.319182	0.36119	0.749618	-0.0191774	0.00661724	-0.0603468	0.0219921	-0.0340294	0.0472639	-2.18086	0.0293147	-0.441445	-0.471586	-0.411303	-0.83883	0.401669	-0.0127609	-0.0425867	0.017065	1.73783	0.0824005	0.0265222	-0.00339964	0.056444	0.707804	0.95725	0.0641259	0.826966	0.262183
smri_thick_cdk_sutm_bil	-0.580304	0.263238	0.561769	0.792393	-0.0126242	0.00566644	-0.055276	0.0300275	-0.036537	0.0478699	-1.6287	0.103541	-0.202727	-0.226229	-0.179226	-0.151417	0.879663	-0.00179498	-0.025037	0.021447	-0.0808859	0.935541	-0.000962231	-0.0242857	0.0223612	0.778083	0.95725	0.190734	0.994736	0.973981
smri_thick_cdk_sm_bil	-0.594483	0.290503	0.552246	0.771458	-0.0121877	0.00588794	-0.0523825	0.028007	-0.0338494	0.0456253	-1.11542	0.264812	-0.320392	-0.34784	-0.292945	-1.29629	0.195031	-0.0179544	-0.0451097	0.0092009	0.850812	0.394979	0.011823	-0.0154216	0.0390677	0.778083	0.95725	0.343275	0.682608	0.579357
smri_thick_cdk_frpole_bil	-0.280098	0.0860866	0.779427	0.931405	-0.00622522	0.00190838	-0.0497996	0.0373492	-0.0415543	0.0453711	-0.602948	0.546614	-0.297754	-0.326521	-0.268987	-1.5379	0.124239	-0.0223241	-0.050784	0.00613581	0.665222	0.505988	0.00968832	-0.0188657	0.0382424	0.909331	0.95725	0.637717	0.602652	0.65591
smri_thick_cdk_tmpole_bil	-1.31214	0.686128	0.189581	0.492689	-0.0296723	0.0154558	-0.0740085	0.0146639	-0.0287086	0.0596201	-0.140246	0.88848	-0.0504542	-0.0905825	-0.0103259	-0.11927	0.905074	-0.00241739	-0.0421549	0.0373202	0.0482702	0.961506	0.000981214	-0.0388727	0.0408351	0.707804	0.95725	0.88848	0.994736	0.973981
smri_thick_cdk_trvtm_bil	-0.286889	0.756343	0.774224	0.449526	-0.00633926	0.0165671	-0.0496615	0.036983	-0.0263781	0.0595124	-1.53699	0.124461	-0.219633	-0.243624	-0.195641	-0.352951	0.724164	-0.00427136	-0.0279981	0.0194553	0.0326195	0.973981	0.000396135	-0.0234135	0.0242058	0.909331	0.95725	0.200454	0.974835	0.973981
smri_thick_cdk_insula_bil	-0.24415	-0.281994	0.807133	0.777969	-0.00522924	-0.00600209	-0.0472214	0.036763	-0.0477322	0.035728	-2.77926	0.00550122	-0.327418	-0.365608	-0.289227	1.01815	0.308736	0.0196396	-0.0181792	0.0574584	-0.358071	0.72033	-0.00692723	-0.0448567	0.0310023	0.911279	0.95725	0.019876	0.768934	0.813275
smri_thick_cdk_mean	-1.02802	-0.120178	0.30405	0.904354	-0.021242	-0.00245203	-0.0617536	0.0192695	-0.0424547	0.0375506	-2.73756	0.00624676	-0.446051	-0.469894	-0.422208	-1.12264	0.261732	-0.0135032	-0.0370853	0.0100789	1.82215	0.0685867	0.0219925	-0.00167083	0.0456558	0.707804	0.95725	0.019876	0.768934	0.240054

## Sheet: S46 acceptance abuse area
surface area ~ Parental acceptance + household abuse at age 9-11 * time (age 9-11 vs age 11-13), adjusted for SES
region	t_neglect	t_abuse	p_neglect	p_abuse	StdB_neglect	StdB_abuse	CI_low_neglect	CI_high_neglect	CI_low_abuse	CI_high_abuse	t_time	p_time	d_time	CI_low_time	CI_high_time	t_neglect_interaction	p_neglect_interaction	StdB_neglect_interaction	CI_low_neglect_interaction	CI_high_neglect_interaction	t_abuse_interaction	p_abuse_interaction	StdB_abuse_interaction	CI_low_abuse_interaction	CI_high_abuse_interaction	p_neglect_FDR	p_abuse_FDR	p_time_FDR	p_neglect_interaction_FDR	p_abuse_interaction_FDR
smri_area_cdk_bankssts_bil	-0.128491	0.871971	0.897774	0.383334	-0.00244084	0.0165121	-0.0396844	0.0348027	-0.0206146	0.0536387	-1.16079	0.245882	-0.113997	-0.127931	-0.100062	-0.793992	0.427304	-0.00481882	-0.0167178	0.0070802	1.30183	0.193139	0.00793193	-0.00401372	0.0198776	0.976891	0.855264	0.489119	0.879744	0.614533
smri_area_cdk_cdacate_bil	-0.50845	-1.68175	0.611198	0.0927916	-0.0100473	-0.0329686	-0.0487899	0.0286952	-0.0714036	0.00546634	0.269706	0.787417	0.0259585	0.0140526	0.0378645	0.270281	0.786975	0.00136079	-0.00851022	0.0112318	1.1006	0.271221	0.00556437	-0.00434794	0.0154767	0.829375	0.745135	0.839235	0.895193	0.72636
smri_area_cdk_cdmdfr_bil	0.496796	-0.297904	0.619389	0.765809	0.00906061	-0.005392	-0.0266968	0.044818	-0.0408782	0.0300942	-1.32882	0.184078	-0.0580387	-0.0743769	-0.0417006	0.506972	0.612237	0.00372043	-0.0106674	0.0181083	-1.16876	0.242655	-0.00860878	-0.0230499	0.00583236	0.829375	0.864623	0.483289	0.895193	0.707743
smri_area_cdk_cuneus_bil	1.43612	-0.730264	0.151134	0.465323	0.028897	-0.0145429	-0.0105533	0.0683472	-0.0535871	0.0245013	-1.01969	0.308006	-0.0353906	-0.0460315	-0.0247497	0.188732	0.850323	0.000834972	-0.00783889	0.00950883	-0.332644	0.739441	-0.00147808	-0.0101898	0.00723366	0.547422	0.855264	0.490009	0.895193	0.95005
smri_area_cdk_ehinal_bil	-0.503862	-0.40952	0.614411	0.6822	-0.0102201	-0.00829576	-0.0499878	0.0295476	-0.048012	0.0314204	1.785	0.0744201	-0.0274965	-0.0477472	-0.00724581	-2.10187	0.0356956	-0.0194577	-0.0376075	-0.00130786	1.9985	0.0458041	0.0185669	0.000352186	0.0367817	0.829375	0.855264	0.381427	0.416449	0.349752
smri_area_cdk_fusiform_bil	0.883524	-1.03691	0.37708	0.299931	0.0141388	-0.0164912	-0.0172359	0.0455135	-0.0476728	0.0146904	-0.844443	0.398548	-0.0324912	-0.0423169	-0.0226654	0.0375457	0.970055	0.000156455	-0.00801297	0.00832588	1.59127	0.111744	0.00665812	-0.00154524	0.0148615	0.694622	0.836833	0.55496	0.970055	0.558722
smri_area_cdk_ifpl_bil	-1.15011	0.145312	0.25025	0.884481	-0.02061	0.00258496	-0.0557437	0.0145237	-0.0322919	0.0374618	-2.79708	0.00521422	-0.130494	-0.142951	-0.118037	0.279333	0.780023	0.00150222	-0.00904162	0.0120461	1.42733	0.153666	0.00770673	-0.00287926	0.0182927	0.547422	0.938086	0.0912488	0.895193	0.59759
smri_area_cdk_iftm_bil	0.807381	-1.61523	0.419558	0.106448	0.0133597	-0.026466	-0.0190821	0.0458016	-0.0585907	0.00565874	1.18636	0.23565	-0.0215453	-0.0321493	-0.0109413	-1.69145	0.0909394	-0.00764866	-0.0165144	0.00121705	0.317962	0.750553	0.00144372	-0.00745842	0.0103459	0.699264	0.745135	0.489119	0.649204	0.95005
smri_area_cdk_ihcate_bil	1.89213	-0.343778	0.0586371	0.731056	0.0345287	-0.0062073	-0.00124923	0.0703067	-0.041608	0.0291934	-1.05086	0.293471	-0.0820291	-0.093432	-0.0706263	-0.713794	0.475452	-0.00345817	-0.0129568	0.00604044	-0.0973561	0.922455	-0.000473624	-0.0100116	0.00906436	0.520077	0.855264	0.489119	0.895193	0.95005
smri_area_cdk_locc_bil	-0.696584	-0.378784	0.486151	0.704893	-0.0123469	-0.00665283	-0.0470983	0.0224044	-0.0410879	0.0277823	-2.86243	0.00425263	-0.0755097	-0.0850459	-0.0659735	0.891292	0.372892	0.00354158	-0.00424889	0.011332	-0.754145	0.450861	-0.00300963	-0.0108339	0.00481465	0.773422	0.855264	0.0912488	0.815701	0.876674
smri_area_cdk_lobfr_bil	1.58845	-0.341072	0.112331	0.733083	0.0247869	-0.00528611	-0.00580701	0.0553808	-0.0356723	0.0251001	1.71135	0.0871832	-0.0689606	-0.0873953	-0.0505259	-2.55697	0.0106381	-0.0220547	-0.0389654	-0.00514397	0.250692	0.80208	0.0021697	-0.0147989	0.0191383	0.547422	0.855264	0.381427	0.3038	0.95005
smri_area_cdk_lingual_bil	1.16627	-0.632146	0.243656	0.527373	0.0235903	-0.0126445	-0.0160669	0.0632475	-0.051861	0.0265721	-0.263601	0.792117	-0.0200966	-0.0294083	-0.0107849	-0.281387	0.778445	-0.00107288	-0.00854826	0.0064025	2.14423	0.0321439	0.00821283	0.000703401	0.0157223	0.547422	0.855264	0.839235	0.895193	0.349752
smri_area_cdk_mobfr_bil	0.908975	1.30588	0.363457	0.191722	0.0133615	0.019152	-0.0154582	0.0421813	-0.0096019	0.0479059	0.202901	0.839235	-0.0920834	-0.112502	-0.0716644	-1.19255	0.233196	-0.0116276	-0.0307436	0.00748843	-0.292956	0.769588	-0.00286564	-0.0220437	0.0163124	0.694622	0.836833	0.839235	0.783161	0.95005
smri_area_cdk_mdtm_bil	0.0354052	-1.87432	0.971761	0.0610534	0.000568371	-0.0298414	-0.0309056	0.0320423	-0.0610562	0.00137343	0.217823	0.827593	-0.0705442	-0.0827981	-0.0582903	-1.59325	0.111292	-0.00854991	-0.0190711	0.00197124	0.431828	0.665922	0.00232633	-0.0082357	0.0128884	0.976891	0.743267	0.839235	0.649204	0.95005
smri_area_cdk_parahpal_bil	0.820336	-0.110047	0.412122	0.912383	0.0153416	-0.00205072	-0.0213245	0.0520077	-0.0385861	0.0344846	0.649254	0.516256	0.0124483	-0.00496619	0.0298627	-0.487056	0.626277	-0.00383503	-0.0192725	0.0116024	0.316653	0.751543	0.00250241	-0.0129915	0.0179963	0.699264	0.938209	0.64532	0.895193	0.95005
smri_area_cdk_paracn_bil	0.621845	-0.802582	0.534118	0.422318	0.0115155	-0.0147928	-0.0247912	0.0478222	-0.0509294	0.0213438	-2.30363	0.0213576	-0.086854	-0.101385	-0.0723229	0.901497	0.367446	0.00576455	-0.00677228	0.0183014	2.14406	0.0321622	0.0137627	0.00117771	0.0263477	0.812789	0.855264	0.226137	0.815701	0.349752
smri_area_cdk_parsopc_bil	0.0696128	0.593559	0.944509	0.552878	0.00136977	0.0115802	-0.0372087	0.0399482	-0.0266705	0.049831	-1.06458	0.287206	-0.059962	-0.0760818	-0.0438421	0.192705	0.847211	0.00137554	-0.0126193	0.0153704	0.168405	0.866283	0.00120666	-0.0128414	0.0152548	0.976891	0.855264	0.489119	0.895193	0.95005
smri_area_cdk_parsobis_bil	1.32738	-0.623483	0.184544	0.533043	0.02332	-0.0109167	-0.0111244	0.0577644	-0.0452453	0.0234118	1.76311	0.0780527	-0.0309742	-0.0432573	-0.0186911	-2.38122	0.01736	-0.0126451	-0.0230565	-0.00223371	1.33027	0.183599	0.00709229	-0.0033605	0.0175451	0.547422	0.855264	0.381427	0.3038	0.614533
smri_area_cdk_parstgris_bil	0.266435	0.254056	0.789932	0.799479	0.0052544	0.00499659	-0.0334106	0.0439194	-0.0335628	0.043556	-1.30131	0.193316	-0.0505327	-0.0643436	-0.0367218	0.424736	0.671078	0.00253689	-0.00917342	0.0142472	0.165913	0.868244	0.000994912	-0.0107619	0.0127518	0.940455	0.87443	0.483289	0.895193	0.95005
smri_area_cdk_pericc_bil	1.83735	-0.728599	0.0663146	0.466344	0.0393203	-0.0153821	-0.00263729	0.0812778	-0.0567739	0.0260097	1.2453	0.213177	0.00898217	-0.00163648	0.0196008	-1.04059	0.2982	-0.00455911	-0.013149	0.00403079	-0.80797	0.419209	-0.00355575	-0.012184	0.0050725	0.520077	0.855264	0.489119	0.783161	0.876674
smri_area_cdk_postcn_bil	1.10659	-0.50395	0.268608	0.614354	0.0176007	-0.00799428	-0.0135833	0.0487847	-0.0390953	0.0231068	-1.05436	0.29186	-0.140452	-0.155786	-0.125117	-1.04358	0.296822	-0.00727538	-0.0209437	0.00639292	1.45162	0.146784	0.0101566	-0.00356107	0.0238744	0.553017	0.855264	0.489119	0.783161	0.59759
smri_area_cdk_ptcate_bil	0.468055	-1.8554	0.639804	0.0637086	0.00891297	-0.0351314	-0.0284217	0.0462477	-0.0722545	0.00199165	-1.14499	0.252374	-0.0609158	-0.0710125	-0.050819	-0.360105	0.718813	-0.0015129	-0.00974985	0.00672405	1.96166	0.0499646	0.0082773	4.53935e-06	0.0165501	0.829375	0.743267	0.489119	0.895193	0.349752
smri_area_cdk_precn_bil	1.34806	-0.493338	0.17779	0.621829	0.0216196	-0.00785734	-0.00982338	0.0530626	-0.0390834	0.0233688	-0.792606	0.428112	-0.0443068	-0.0603151	-0.0282985	0.164169	0.869616	0.00120042	-0.0131356	0.0155365	0.327405	0.7434	0.00240261	-0.0119849	0.0167901	0.547422	0.855264	0.55496	0.895193	0.95005
smri_area_cdk_pc_bil	2.28336	-0.733017	0.0225371	0.463656	0.0400275	-0.0127623	0.00565824	0.0743968	-0.0468973	0.0213728	-1.86233	0.0627428	-0.132991	-0.143261	-0.12272	-1.33987	0.180483	-0.00579819	-0.0142825	0.00268614	0.282966	0.77724	0.00122968	-0.00729043	0.0097498	0.394399	0.855264	0.381427	0.783161	0.95005
smri_area_cdk_rracate_bil	0.0289712	-0.342165	0.976891	0.732264	0.000498694	-0.00586059	-0.0332498	0.0342472	-0.0394415	0.0277203	0.540884	0.588655	-0.0313156	-0.0469357	-0.0156956	-1.00868	0.313264	-0.00709387	-0.0208823	0.00669456	0.547467	0.584127	0.00386441	-0.00997481	0.0177036	0.976891	0.855264	0.664611	0.783161	0.95005
smri_area_cdk_rrmdfr_bil	-0.245488	-1.02959	0.806104	0.303329	-0.00416338	-0.0174446	-0.0374142	0.0290874	-0.0506633	0.0157741	-0.913849	0.36092	-0.0807938	-0.0961302	-0.0654575	-0.304335	0.760908	-0.0021015	-0.0156398	0.0114368	0.104274	0.916963	0.000722687	-0.0128654	0.0143108	0.940455	0.836833	0.549225	0.895193	0.95005
smri_area_cdk_sufr_bil	-0.0494945	-0.0775321	0.96053	0.938209	-0.000775942	-0.00120771	-0.0315128	0.0299609	-0.0317477	0.0293323	-1.38235	0.167046	-0.0575351	-0.0722389	-0.0428313	0.485767	0.627195	0.00323182	-0.00981201	0.0162756	-0.0967889	0.922905	-0.00064629	-0.0137378	0.0124452	0.976891	0.938209	0.483289	0.895193	0.95005
smri_area_cdk_supl_bil	1.16046	-0.506809	0.246003	0.612348	0.020626	-0.00894366	-0.0142214	0.0554734	-0.0435422	0.0256548	-1.6233	0.104703	-0.160273	-0.176337	-0.14421	-0.686059	0.492766	-0.00495722	-0.0191238	0.00920931	0.510639	0.609667	0.00370333	-0.0105155	0.0179222	0.547422	0.855264	0.407179	0.895193	0.95005
smri_area_cdk_sutm_bil	1.34012	-2.21116	0.180379	0.0271557	0.0214956	-0.0352167	-0.00995231	0.0529435	-0.0664427	-0.00399084	-0.80314	0.422009	-0.112316	-0.124677	-0.0999535	-1.3568	0.17503	-0.00735756	-0.0179893	0.00327416	0.755335	0.450156	0.00411183	-0.00656106	0.0147847	0.547422	0.743267	0.55496	0.783161	0.876674
smri_area_cdk_sm_bil	2.43279	-0.744547	0.0150753	0.456641	0.0435338	-0.0132422	0.00844991	0.0786176	-0.0481126	0.0216281	-0.593674	0.552806	-0.104929	-0.119099	-0.0907597	-1.15718	0.247357	-0.00722432	-0.0194644	0.00501574	1.66167	0.096756	0.0104137	-0.00187332	0.0227007	0.394399	0.855264	0.650517	0.783161	0.558722
smri_area_cdk_frpole_bil	-1.1733	-1.12319	0.240802	0.261474	-0.020384	-0.0195442	-0.0544459	0.0136779	-0.0536596	0.0145712	-0.586536	0.557586	-0.105478	-0.127447	-0.0835081	-0.468752	0.639301	-0.00486553	-0.0252159	0.0154849	1.98374	0.0474289	0.0206595	0.000241146	0.0410779	0.547422	0.836833	0.650517	0.895193	0.349752
smri_area_cdk_tmpole_bil	-0.305903	-1.01373	0.759707	0.310824	-0.00547035	-0.0180502	-0.0405308	0.0295901	-0.0529599	0.0168594	-0.840826	0.400552	-0.058092	-0.0787217	-0.0374622	0.214239	0.830383	0.00206196	-0.0168078	0.0209317	-0.0487429	0.961129	-0.000470742	-0.0194054	0.0184639	0.940455	0.836833	0.55496	0.895193	0.961129
smri_area_cdk_trvtm_bil	1.16218	-1.40839	0.245308	0.159179	0.0226468	-0.0272847	-0.0155583	0.0608519	-0.0652672	0.0106977	-2.23036	0.0258443	-0.0957619	-0.110113	-0.0814108	0.643195	0.520178	0.00402116	-0.00823616	0.0162785	0.627732	0.530258	0.00393988	-0.00836551	0.0162453	0.547422	0.836833	0.226137	0.895193	0.95005
smri_area_cdk_insula_bil	1.78558	1.05397	0.0742968	0.292008	0.0292405	0.017192	-0.00286589	0.0613469	-0.0147885	0.0491725	1.4346	0.151566	-0.0174395	-0.0397971	0.00491814	-1.61182	0.107169	-0.0171711	-0.0380577	0.00371553	1.00627	0.314413	0.0107551	-0.0101998	0.03171	0.520077	0.836833	0.482255	0.649204	0.733629
smri_area_cdk_total	1.18251	-1.18569	0.237232	0.235977	0.0146508	-0.0145373	-0.00964005	0.0389416	-0.0385754	0.00950074	-1.50285	0.133155	-0.0995684	-0.108997	-0.0901397	-1.00997	0.312725	-0.00416699	-0.0122561	0.00392212	1.05742	0.290544	0.00437977	-0.00374086	0.0125004	0.547422	0.836833	0.466041	0.783161	0.72636

## Sheet: S47 acceptance abuse volume
volume ~ Parental acceptance + household abuse at age 9-11 * time (age 9-11 vs age 11-13), adjusted for SES
region	t_neglect	t_abuse	p_neglect	p_abuse	StdB_neglect	StdB_abuse	CI_low_neglect	CI_high_neglect	CI_low_abuse	CI_high_abuse	t_time	p_time	d_time	CI_low_time	CI_high_time	t_neglect_interaction	p_neglect_interaction	StdB_neglect_interaction	CI_low_neglect_interaction	CI_high_neglect_interaction	t_abuse_interaction	p_abuse_interaction	StdB_abuse_interaction	CI_low_abuse_interaction	CI_high_abuse_interaction	p_neglect_FDR	p_abuse_FDR	p_time_FDR	p_neglect_interaction_FDR	p_abuse_interaction_FDR
smri_vol_scs_tp_bil	1.49971	-1.68976	0.133832	0.0912236	0.0215869	-0.0241284	-0.00663385	0.0498076	-0.052124	0.00386724	-1.31945	0.187183	0.0378211	0.0195377	0.0561045	1.7881	0.0739243	0.0154376	-0.00148922	0.0323644	1.33271	0.182791	0.0115446	-0.00543899	0.0285281	0.267664	0.185296	0.54816	0.471404	0.581154
smri_vol_scs_caudate_bil	2.09813	-1.72788	0.0360396	0.0842068	0.0406205	-0.0329213	0.00266292	0.078578	-0.0702765	0.0044339	-0.957681	0.338357	-0.0650692	-0.0758973	-0.0542411	-0.536018	0.592015	-0.00242822	-0.0113099	0.00645347	1.23249	0.217933	0.00560741	-0.00331259	0.0145274	0.0961056	0.185296	0.612223	0.766614	0.581154
smri_vol_scs_putamen_bil	2.66591	0.121943	0.0077416	0.902958	0.0489346	0.00221214	0.0129467	0.0849226	-0.0333546	0.0377789	-0.280741	0.778941	-0.0430904	-0.0582084	-0.0279724	-0.389756	0.696762	-0.0026102	-0.0157403	0.0105199	0.384272	0.700821	0.00258327	-0.0105968	0.0157634	0.0569092	0.902958	0.869165	0.766614	0.800939
smri_vol_scs_pallidum_bil	0.497228	0.423504	0.61907	0.671963	0.00870052	0.00737031	-0.025606	0.043007	-0.0267501	0.0414907	-1.27294	0.203194	0.0384863	0.00937376	0.0675989	1.56456	0.117851	0.0221373	-0.00560345	0.0498781	-0.00915665	0.992695	-0.000129954	-0.0279552	0.0276953	0.61907	0.767958	0.54816	0.471404	0.992695
smri_vol_scs_hpus_bil	0.550185	-0.620615	0.582257	0.534931	0.00918271	-0.01027	-0.0235399	0.0419053	-0.042714	0.022174	1.26633	0.20556	0.0539646	0.0408144	0.0671148	-0.296852	0.766614	-0.00171798	-0.0130646	0.00962859	0.842291	0.399738	0.00489338	-0.00649687	0.0162836	0.61907	0.713241	0.54816	0.766614	0.799476
smri_vol_scs_amygdala_bil	0.982466	-1.68234	0.325978	0.0926482	0.0163147	-0.0277255	-0.0162426	0.048872	-0.0600366	0.00458555	0.740371	0.459168	0.0323099	0.0117369	0.0528829	-0.394469	0.69328	-0.00382032	-0.0228081	0.0151674	0.551304	0.581491	0.00535726	-0.0136946	0.0244091	0.475499	0.185296	0.612223	0.766614	0.800939
smri_vol_scs_aa_bil	0.921994	0.63362	0.356625	0.526391	0.0163302	0.0111494	-0.0183954	0.0510559	-0.0233497	0.0456485	-0.836304	0.403089	-0.18131	-0.206672	-0.155948	-0.721503	0.470689	-0.00876301	-0.0325753	0.0150493	-0.494574	0.620958	-0.00602621	-0.0299153	0.0178629	0.475499	0.713241	0.612223	0.766614	0.800939
smri_vol_scs_subcorticalgv	2.45431	-2.08352	0.0142273	0.0373787	0.0329572	-0.0276859	0.00662983	0.0592845	-0.0537383	-0.00163349	0.164749	0.869165	0.0411621	0.0319056	0.0504187	0.9171	0.359243	0.00365876	-0.00416298	0.0114805	1.68986	0.0912703	0.00676875	-0.00108443	0.0146219	0.0569092	0.185296	0.869165	0.766614	0.581154

## Sheet: S48 acceptance abuse T1w-T2w
T1w/T2w ~ Parental acceptance + household abuse at age 9-11 * time (age 9-11 vs age 11-13), adjusted for SES
region	t_neglect	t_abuse	p_neglect	p_abuse	StdB_neglect	StdB_abuse	CI_low_neglect	CI_high_neglect	CI_low_abuse	CI_high_abuse	t_time	p_time	d_time	CI_low_time	CI_high_time	t_neglect_interaction	p_neglect_interaction	StdB_neglect_interaction	CI_low_neglect_interaction	CI_high_neglect_interaction	t_abuse_interaction	p_abuse_interaction	StdB_abuse_interaction	CI_low_abuse_interaction	CI_high_abuse_interaction	p_neglect_FDR	p_abuse_FDR	p_time_FDR	p_neglect_interaction_FDR	p_abuse_interaction_FDR
T1_T2r_cdmdfr_bil	0.645504	1.27604	0.51866	0.202062	0.0134119	0.0263734	-0.0273241	0.0541479	-0.0141484	0.0668953	-1.11298	0.265856	0.253185	0.223087	0.283283	2.85567	0.00434073	0.0433826	0.0135979	0.0731674	-3.06065	0.00223907	-0.046645	-0.0765247	-0.0167652	0.53131	0.810375	0.450867	0.0712595	0.0188082
T1_T2r_parstgris_bil	0.977211	0.588507	0.328552	0.556242	0.0199147	0.0119359	-0.0200404	0.0598699	-0.027828	0.0516998	-2.62905	0.0086305	0.0749685	0.0413819	0.108555	3.10007	0.0019628	0.0525749	0.0193247	0.0858251	-2.62082	0.00884085	-0.044582	-0.077933	-0.011231	0.429616	0.934963	0.0695596	0.0712595	0.033756
T1_T2r_parsobis_bil	0.714682	1.31342	0.474866	0.189152	0.015038	0.0275429	-0.0262158	0.0562919	-0.0135714	0.0686573	-2.91528	0.00359474	-0.0214365	-0.0574887	0.0146157	2.80451	0.00508996	0.0510618	0.0153653	0.0867583	-1.60859	0.107871	-0.0293748	-0.0651775	0.00642799	0.511394	0.810375	0.0503264	0.0712595	0.161806
T1_T2r_lobfr_bil	0.682401	0.92702	0.495042	0.353995	0.0148964	0.0201932	-0.027902	0.0576948	-0.0225141	0.0629005	-2.74965	0.00602167	-0.0216497	-0.0599444	0.0166451	2.64341	0.0082742	0.0511276	0.0132068	0.0890483	-1.90491	0.0569405	-0.0369522	-0.0749845	0.00108008	0.519794	0.934963	0.0632275	0.0868791	0.103978
T1_T2r_hpus_bil	0.59885	0.405471	0.549321	0.685162	0.012068	0.00813932	-0.0274417	0.0515777	-0.031217	0.0474956	-3.15013	0.00165707	-0.105641	-0.141115	-0.0701657	2.54696	0.010944	0.0456343	0.0105061	0.0807626	-1.65986	0.0971044	-0.0298275	-0.0650591	0.00540397	0.549321	0.934963	0.0347984	0.09193	0.151051
T1_T2r_rracate_bil	0.999426	1.75245	0.317673	0.0798041	0.0216177	0.0377924	-0.02079	0.0640254	-0.00448863	0.0800735	-2.22224	0.0263834	0.0240814	-0.014906	0.0630689	2.35522	0.0186118	0.0463822	0.00777159	0.0849928	-3.24865	0.00117947	-0.0641627	-0.102885	-0.02544	0.429616	0.810375	0.128727	0.0970462	0.0188082
T1_T2r_parsopc_bil	1.189	1.40044	0.234547	0.161505	0.02432	0.0284924	-0.015782	0.064422	-0.0113965	0.0683812	-1.09543	0.273467	0.170906	0.139735	0.202077	2.23102	0.0257945	0.0351064	0.0042554	0.0659573	-2.97646	0.00295232	-0.0469828	-0.0779304	-0.0160353	0.378884	0.810375	0.450867	0.0970462	0.0206662
T1_T2r_sm_bil	1.58167	0.432356	0.113853	0.665521	0.0319719	0.00867746	-0.0076595	0.0716033	-0.0306719	0.0480268	-1.04422	0.296514	0.180261	0.151474	0.209048	2.34215	0.0192744	0.0340294	0.00554379	0.0625151	-2.54542	0.0109919	-0.0371016	-0.0656787	-0.0085244	0.245228	0.934963	0.450867	0.0970462	0.0384717
T1_T2r_mobfr_bil	1.39755	1.03776	0.162354	0.299468	0.0289101	0.0213959	-0.0116471	0.0694673	-0.0190262	0.061818	-2.39337	0.0167896	-0.0412851	-0.0790084	-0.00356182	2.17476	0.0297695	0.0414416	0.00408122	0.0788019	-2.32131	0.0203742	-0.0443617	-0.0818299	-0.00689355	0.28412	0.934963	0.100738	0.0970462	0.0570477
T1_T2r_mean_bil	1.63181	0.661914	0.102847	0.508089	0.0335833	0.0135344	-0.00676644	0.0739331	-0.0265544	0.0536232	-0.960829	0.336759	0.183682	0.154595	0.212769	2.26992	0.0233224	0.0333233	0.00454117	0.0621054	-2.26102	0.0238694	-0.0332994	-0.0621742	-0.00442458	0.245228	0.934963	0.456254	0.0970462	0.0626571
T1_T2r_rrmdfr_bil	1.3471	0.660859	0.178061	0.50876	0.0282257	0.0137748	-0.0128543	0.0693057	-0.0270912	0.0546408	-1.89596	0.0581151	0.070539	0.0363918	0.104686	2.3298	0.0199196	0.0401696	0.00636586	0.0739733	-2.03815	0.0416713	-0.0352481	-0.0691548	-0.00134135	0.299143	0.934963	0.174345	0.0970462	0.0833425
T1_T2r_ihcate_bil	1.41899	-0.559574	0.156022	0.575819	0.0292518	-0.011464	-0.0111648	0.0696684	-0.0516304	0.0287025	0.374841	0.70782	0.401203	0.36906	0.433346	2.20629	0.0274812	0.0358025	0.00398717	0.0676177	-1.35353	0.176044	-0.0220326	-0.0539466	0.00988152	0.28412	0.934963	0.775314	0.0970462	0.238511
T1_T2r_ifpl_bil	0.888952	0.458877	0.374112	0.646362	0.0182898	0.00938335	-0.0220485	0.0586281	-0.0307078	0.0494745	-0.841467	0.400191	0.200164	0.168924	0.231404	2.1712	0.0300381	0.0342398	0.00332132	0.0651582	-1.15322	0.248965	-0.0182433	-0.0492587	0.0127722	0.448935	0.934963	0.509334	0.0970462	0.307545
T1_T2r_bankssts_bil	1.50124	0.634945	0.133418	0.525524	0.0307927	0.0129395	-0.00942183	0.0710072	-0.0270152	0.0528943	-1.05684	0.290718	0.150308	0.120158	0.180458	2.08903	0.0368363	0.0317919	0.00195468	0.0616291	-3.07861	0.002109	-0.0470006	-0.0769326	-0.0170687	0.266837	0.934963	0.450867	0.110509	0.0188082
T1_T2r_frpole_bil	1.12535	1.4656	0.260528	0.142859	0.0241767	0.0314374	-0.017944	0.0662975	-0.0106175	0.0734922	-2.07881	0.0377671	-0.0148408	-0.0571559	0.0274743	2.01378	0.0441721	0.043061	0.00113753	0.0849844	-1.73801	0.0823687	-0.0372667	-0.0793058	0.00477235	0.405265	0.810375	0.132185	0.115952	0.137591
T1_T2r_pc_bil	2.09834	0.383917	0.035975	0.701073	0.0436349	0.00792988	0.00286447	0.0844053	-0.0325664	0.0484262	0.172852	0.862786	0.325222	0.2947	0.355744	2.03094	0.0423986	0.0312885	0.00108381	0.0614933	-1.56657	0.117379	-0.0242113	-0.054512	0.00608946	0.167883	0.934963	0.862786	0.115952	0.169996
T1_T2r_cdacate_bil	1.0693	1.31493	0.285025	0.18864	0.0218456	0.0267973	-0.0182089	0.0619	-0.0131581	0.0667527	-1.61229	0.107062	0.066188	0.0292947	0.103081	1.98548	0.0472331	0.037001	0.000463833	0.0735382	-3.28416	0.00104117	-0.0613805	-0.0980237	-0.0247374	0.412795	0.810375	0.264507	0.116694	0.0188082
T1_T2r_amygdala_bil	1.56894	0.264067	0.116775	0.791748	0.0344853	0.00578706	-0.00860843	0.077579	-0.0371794	0.0487535	-2.07934	0.0377185	-0.0302395	-0.068388	0.00790889	1.92321	0.0546009	0.0370539	-0.000720108	0.0748279	-1.51062	0.13105	-0.0291906	-0.0670764	0.00869513	0.245228	0.934963	0.132185	0.127402	0.183471
T1_T2r_lingual_bil	1.89961	0.413623	0.0575972	0.679186	0.0378225	0.00818557	-0.00121409	0.0768591	-0.0306143	0.0469855	0.209614	0.833991	0.302661	0.272898	0.332423	1.89413	0.0583572	0.0284564	-0.000998364	0.0579111	-1.09425	0.273984	-0.0164912	-0.0460389	0.0130565	0.186083	0.934963	0.854332	0.129	0.319648
T1_T2r_sutm_bil	0.959189	0.402019	0.337555	0.687705	0.0191552	0.00798457	-0.0199981	0.0583084	-0.030955	0.0469242	-1.6726	0.0945687	0.0271571	-0.00233706	0.0566513	1.86677	0.0620863	0.0277919	-0.00139679	0.0569805	-2.65143	0.00808076	-0.0395988	-0.0688799	-0.0103177	0.429616	0.934963	0.248243	0.130381	0.033756
T1_T2r_insula_bil	1.08528	1.62204	0.277899	0.104917	0.0232157	0.0345171	-0.0187242	0.0651557	-0.00720425	0.0762385	-1.43735	0.15078	0.0604015	0.0273455	0.0934575	1.81864	0.0691225	0.0303491	-0.00236887	0.063067	-2.37466	0.0176624	-0.0397514	-0.0725712	-0.00693153	0.412795	0.810375	0.333303	0.138245	0.0570477
T1_T2r_putamen_bil	1.91598	1.54963	0.0554898	0.121372	0.0412581	0.033028	-0.000960616	0.0834767	-0.00875903	0.0748151	0.547098	0.584375	0.310148	0.282758	0.337537	1.79268	0.0731809	0.0247744	-0.00232041	0.0518691	-2.18329	0.0291347	-0.0302733	-0.0574586	-0.00308798	0.186083	0.810375	0.70125	0.139709	0.0644029
T1_T2r_sufr_bil	1.62621	0.619966	0.104027	0.535336	0.0349431	0.0132515	-0.00718503	0.0770713	-0.0286553	0.0551584	-0.888866	0.374186	0.137168	0.103876	0.170461	1.74234	0.0816084	0.029284	-0.00366811	0.0622362	-2.32382	0.0202385	-0.0391787	-0.0722333	-0.00612399	0.245228	0.934963	0.49112	0.142815	0.0570477
T1_T2r_locc_bil	2.19843	0.66223	0.0280123	0.507888	0.0441853	0.013214	0.00478027	0.0835903	-0.0259072	0.0523353	0.435578	0.663192	0.291581	0.263973	0.319189	1.74868	0.0805059	0.024364	-0.00295247	0.0516805	-1.11094	0.266734	-0.0155288	-0.0429342	0.0118765	0.167883	0.934963	0.773724	0.142815	0.319648
T1_T2r_precn_bil	1.67165	1.20357	0.0947222	0.228877	0.0346007	0.0247402	-0.00598061	0.0751819	-0.0155611	0.0650414	1.26754	0.205115	0.408452	0.380105	0.436799	1.70617	0.0881371	0.024408	-0.00363956	0.0524555	-2.73166	0.00635907	-0.0392055	-0.0673444	-0.0110666	0.245228	0.810375	0.391583	0.14807	0.0296757
T1_T2r_mdtm_bil	0.794488	0.556824	0.426983	0.577696	0.0151011	0.0105245	-0.0221645	0.0523667	-0.0265324	0.0475814	-1.97477	0.0484371	-0.0538158	-0.0837333	-0.0238983	1.60828	0.107938	0.0242918	-0.00532135	0.053905	-2.10221	0.0356646	-0.0318504	-0.0615551	-0.00214565	0.491413	0.934963	0.156489	0.174114	0.0748957
T1_T2r_iftm_bil	0.899465	0.229464	0.368491	0.818527	0.01766	0.00448133	-0.0208339	0.0561539	-0.0338081	0.0427708	-1.84055	0.0658408	-0.0354893	-0.064189	-0.00678955	1.5903	0.111931	0.0230376	-0.00536404	0.0514392	-1.8507	0.0643658	-0.026895	-0.0553869	0.00159695	0.448935	0.934963	0.184354	0.174114	0.11264
T1_T2r_aa_bil	1.96847	2.10031	0.0491159	0.035796	0.042072	0.044587	0.000168477	0.0839755	0.00296614	0.0862079	-2.20482	0.0275844	-0.115877	-0.151391	-0.0803623	1.53404	0.125184	0.02751	-0.00764928	0.0626692	-3.18938	0.00144868	-0.0573682	-0.0926338	-0.0221025	0.186083	0.794139	0.128727	0.181301	0.0188082
T1_T2r_fusiform_bil	1.03872	0.0557704	0.299036	0.955529	0.0215958	0.00115313	-0.0191664	0.0623581	-0.0393848	0.041691	-0.614781	0.538772	0.131247	0.101689	0.160805	1.53463	0.125039	0.0228943	-0.00635459	0.0521432	-1.7223	0.0851751	-0.0257766	-0.0551194	0.00356626	0.418651	0.995362	0.665542	0.181301	0.137591
T1_T2r_supl_bil	1.92622	-0.154687	0.0541911	0.877081	0.0403227	-0.0032162	-0.000719501	0.0813648	-0.0439801	0.0375476	1.01016	0.312544	0.357988	0.327954	0.388022	1.45279	0.146444	0.0220227	-0.00769757	0.051743	-0.809462	0.418349	-0.0123098	-0.0421254	0.0175057	0.186083	0.969405	0.450867	0.205021	0.474883
T1_T2r_parahpal_bil	0.784338	0.066584	0.432911	0.946918	0.0163148	0.0013761	-0.0244669	0.0570965	-0.0391436	0.0418957	-1.27415	0.202764	0.0246748	-0.00952126	0.0588708	1.42794	0.153471	0.0246558	-0.00919699	0.0585085	-1.20867	0.22694	-0.020933	-0.0548887	0.0130226	0.491413	0.995362	0.391583	0.207928	0.293919
T1_T2r_pericc_bil	2.13242	-0.368697	0.0330725	0.712387	0.0437977	-0.00750956	0.00352926	0.0840661	-0.0474425	0.0324234	0.389007	0.697314	0.228451	0.200338	0.256565	1.29373	0.195913	0.0183551	-0.00946112	0.0461712	0.269264	0.787755	0.00383268	-0.0240741	0.0317395	0.167883	0.934963	0.775314	0.257136	0.827143
T1_T2r_ptcate_bil	1.61552	1.19668	0.106314	0.231536	0.0322263	0.0237688	-0.00688349	0.0713362	-0.015173	0.0627106	0.358599	0.719935	0.267535	0.233726	0.301344	1.27379	0.202892	0.0217478	-0.011726	0.0552215	-2.18552	0.0289708	-0.0374257	-0.0709997	-0.00385179	0.245228	0.810375	0.775314	0.258227	0.0644029
T1_T2r_cuneus_bil	2.521	0.3108	0.0117662	0.755981	0.0521161	0.00637026	0.0115852	0.092647	-0.0338146	0.0465551	0.990513	0.322048	0.30303	0.274952	0.331109	1.24055	0.214925	0.0175783	-0.0102029	0.0453595	-0.224447	0.822433	-0.00319076	-0.0310627	0.0246812	0.123546	0.934963	0.450867	0.265495	0.842493
T1_T2r_caudate_bil	1.86289	2.07793	0.0625907	0.0378162	0.0381547	0.0422667	-0.00200103	0.0783104	0.00238676	0.0821466	-0.272037	0.785623	0.140817	0.108917	0.172717	1.18222	0.237264	0.0190391	-0.0125353	0.0506136	-2.73615	0.00627327	-0.0442015	-0.075874	-0.0125289	0.187772	0.794139	0.824904	0.284717	0.0296757
T1_T2r_tp_bil	2.74315	-0.222867	0.00612903	0.823658	0.056482	-0.00455557	0.0161132	0.0968509	-0.0446314	0.0355203	2.58058	0.00993708	0.516135	0.486793	0.545477	1.04615	0.295621	0.0154929	-0.0135422	0.0445279	-2.2021	0.0277765	-0.0327164	-0.0618447	-0.0035881	0.102479	0.934963	0.0695596	0.344891	0.0644029
T1_T2r_paracn_bil	2.68414	-0.021857	0.00731996	0.982564	0.0553312	-0.000447272	0.0149154	0.0957471	-0.0405679	0.0396734	2.09449	0.0363467	0.444442	0.414865	0.474018	1.00675	0.314183	0.0150288	-0.014239	0.0442966	-0.713976	0.475329	-0.0106924	-0.0400541	0.0186692	0.102479	0.995362	0.132185	0.356641	0.511893
T1_T2r_ehinal_bil	0.757855	-0.26805	0.448605	0.788682	0.0156323	-0.00549931	-0.0248088	0.0560733	-0.0457226	0.034724	-1.09166	0.275119	-0.0297253	-0.0631014	0.00365077	0.910502	0.362672	0.0153436	-0.0176959	0.0483832	-1.19833	0.230936	-0.0202558	-0.0533964	0.0128848	0.495826	0.934963	0.450867	0.400848	0.293919
T1_T2r_postcn_bil	2.3922	0.231834	0.0168238	0.816687	0.0507073	0.00488056	0.00914884	0.0922657	-0.0363936	0.0461547	1.30597	0.191718	0.269116	0.24061	0.297621	0.639524	0.522558	0.00919954	-0.0190035	0.0374026	-1.97891	0.0479677	-0.0285599	-0.0568553	-0.000264491	0.14132	0.934963	0.391583	0.562755	0.0915748
T1_T2r_trvtm_bil	2.76112	0.843742	0.00580321	0.398898	0.0582059	0.0176658	0.0168757	0.0995361	-0.0233839	0.0587154	1.5264	0.127076	0.246602	0.21723	0.275974	0.199166	0.842154	0.00295237	-0.0261107	0.0320155	-2.88953	0.00390137	-0.042972	-0.0721292	-0.0138148	0.102479	0.934963	0.29651	0.884262	0.0234082
T1_T2r_tmpole_bil	1.40771	0.602479	0.159327	0.546904	0.0303376	0.0129564	-0.011915	0.0725903	-0.0292063	0.0551191	-1.02209	0.306865	-0.177078	-0.21456	-0.139596	0.0476514	0.961999	0.000902064	-0.0362128	0.0380169	-0.724571	0.468803	-0.013757	-0.0509814	0.0234675	0.28412	0.934963	0.450867	0.985462	0.511893
T1_T2r_pallidum_bil	2.12621	-0.00581409	0.0335849	0.995362	0.0395887	-0.000107538	0.0030837	0.0760937	-0.0363706	0.0361556	5.86017	5.42735e-09	0.752043	0.725619	0.778468	0.00666568	0.994682	8.8897e-05	-0.0260585	0.0262363	0.149641	0.881063	0.00200211	-0.0242294	0.0282336	0.167883	0.995362	2.27949e-07	0.994682	0.881063

## Sheet: S49 resiliency thickness
thickness ~ trauma resiliency + trauma susceptibility at age 9-11 * time (age 9-11 vs age 11-13), adjusted for SES
region	t_resilient	t_susceptible	p_resilient	p_susceptible	StdB_resilient	StdB_susceptible	CI_low_resilient	CI_high_resilient	CI_low_susceptible	CI_high_susceptible	t_time	p_time	d_time	CI_low_time	CI_high_time	t_resilient_interaction	p_resilient_interaction	StdB_resilient_interaction	CI_low_resilient_interaction	CI_high_resilient_interaction	t_susceptible_interaction	p_susceptible_interaction	StdB_susceptible_interaction	CI_low_susceptible_interaction	CI_high_susceptible_interaction	p_resilient_FDR	p_susceptible_FDR	p_time_FDR	p_resilient_interaction_FDR	p_susceptible_interaction_FDR
smri_thick_cdk_bankssts_bil	-2.69962	0.931751	0.00701343	0.351599	-0.162291	0.0647775	-0.280164	-0.0444182	-0.0715382	0.201093	-20.6898	0	-0.309769	-0.339125	-0.280412	0.10847	0.913637	0.00295127	-0.0503972	0.0562998	-1.02604	0.305035	-0.0322636	-0.0939189	0.0293917	0.24547	0.960861	0	0.999344	0.896523
smri_thick_cdk_cdacate_bil	-1.72173	-2.25981	0.0853035	0.0239586	-0.105171	-0.15953	-0.224942	0.0145999	-0.297947	-0.0211124	-13.6353	0	-0.220025	-0.251664	-0.188385	-0.942906	0.345877	-0.0276522	-0.0851542	0.0298498	0.0734779	0.941435	0.00249035	-0.0639643	0.068945	0.979657	0.838551	0	0.972463	0.969125
smri_thick_cdk_cdmdfr_bil	-0.226622	-1.01661	0.820742	0.309468	-0.0134986	-0.0698987	-0.130289	0.103292	-0.204713	0.0649157	-9.88917	0	-0.217411	-0.260518	-0.174305	1.72655	0.0844499	0.0690213	-0.00936248	0.147405	0.157162	0.875138	0.00726017	-0.0833175	0.0978378	0.979657	0.960861	0	0.900686	0.948217
smri_thick_cdk_cuneus_bil	0.639653	0.762425	0.522484	0.44591	0.0371182	0.0509929	-0.0766611	0.150897	-0.0801468	0.182133	-24.3298	0	-0.382975	-0.413839	-0.352111	-1.65506	0.0981163	-0.0473489	-0.103443	0.00874525	-0.89336	0.371804	-0.0295367	-0.0943639	0.0352905	0.979657	0.960861	0	0.900686	0.896523
smri_thick_cdk_ehinal_bil	0.0519534	-0.796635	0.958571	0.425754	0.00314282	-0.0556393	-0.115469	0.121754	-0.192584	0.081305	0.781617	0.43456	0.0205001	-0.030926	0.0719263	0.505422	0.613335	0.0241122	-0.0694294	0.117654	1.23996	0.21518	0.0683513	-0.0397328	0.176435	0.979657	0.960861	0.43456	0.999344	0.896523
smri_thick_cdk_fusiform_bil	-0.720543	0.329243	0.471285	0.74201	-0.0428199	0.0225704	-0.159342	0.0737019	-0.111844	0.156984	-17.8249	0	-0.335957	-0.372913	-0.299002	-0.0200913	0.983973	-0.000688388	-0.0678695	0.0664927	-0.575065	0.565331	-0.02277	-0.100407	0.0548668	0.979657	0.960861	0	0.999344	0.948217
smri_thick_cdk_ifpl_bil	-0.762584	0.0180291	0.445807	0.985617	-0.0432082	0.00117911	-0.154304	0.0678881	-0.127054	0.129412	-21.9056	0	-0.454798	-0.495507	-0.41409	1.34094	0.180137	0.0506233	-0.0233989	0.124645	0.372811	0.70934	0.016264	-0.0692739	0.101802	0.979657	0.985617	0	0.900686	0.948217
smri_thick_cdk_iftm_bil	-0.796948	0.109189	0.425586	0.913065	-0.0473292	0.00747606	-0.163774	0.0691157	-0.126775	0.141727	-14.4949	0	-0.283999	-0.322416	-0.245582	0.423756	0.671803	0.0150943	-0.0547478	0.0849363	-0.881519	0.378175	-0.0362863	-0.116997	0.0444246	0.979657	0.960861	0	0.999344	0.896523
smri_thick_cdk_ihcate_bil	0.480331	1.15155	0.631057	0.249674	0.0292531	0.0808491	-0.0901602	0.148666	-0.0568132	0.218511	-19.7043	0	-0.263353	-0.289558	-0.237147	-1.37129	0.170485	-0.0333002	-0.0809148	0.0143143	-1.94968	0.0513957	-0.054719	-0.109748	0.000310555	0.979657	0.960861	0	0.900686	0.896523
smri_thick_cdk_locc_bil	-0.69328	0.738755	0.488225	0.460152	-0.0356535	0.0437985	-0.136489	0.0651823	-0.0724481	0.160045	-18.6418	0	-0.296459	-0.32764	-0.265277	0.364691	0.715392	0.0105427	-0.0461396	0.0672249	-1.19859	0.230872	-0.0400424	-0.105547	0.0254621	0.979657	0.960861	0	0.999344	0.896523
smri_thick_cdk_lobfr_bil	-0.82472	0.366863	0.40963	0.71376	-0.0483212	0.0248151	-0.163203	0.066561	-0.107813	0.157443	-17.0607	0	-0.404696	-0.451207	-0.358185	0.462226	0.643984	0.0199409	-0.0646478	0.10453	0.844243	0.398665	0.0420856	-0.0556577	0.139829	0.979657	0.960861	0	0.999344	0.896523
smri_thick_cdk_lingual_bil	-0.266055	-0.175065	0.790228	0.861049	-0.0152811	-0.0115821	-0.127898	0.0973362	-0.141303	0.118138	-25.9502	0	-0.399275	-0.429443	-0.369106	-1.45432	0.146062	-0.0406673	-0.095496	0.0141614	-0.804802	0.421058	-0.0260085	-0.0893734	0.0373563	0.979657	0.960861	0	0.900686	0.896523
smri_thick_cdk_mobfr_bil	-0.726064	-0.262711	0.467887	0.792801	-0.0416429	-0.0174026	-0.1541	0.0708143	-0.147287	0.112482	-18.6789	0	-0.426057	-0.470781	-0.381333	-1.02681	0.304674	-0.042594	-0.12393	0.0387418	0.0111554	0.991101	0.000534716	-0.0934508	0.0945203	0.979657	0.960861	0	0.972463	0.991101
smri_thick_cdk_mdtm_bil	-0.860418	0.565012	0.389673	0.572135	-0.0499898	0.0379233	-0.163908	0.0639284	-0.0936811	0.169528	-12.3578	0	-0.242824	-0.281352	-0.204297	0.208822	0.834614	0.00746014	-0.0625871	0.0775074	-1.34755	0.178002	-0.0556321	-0.136579	0.0253152	0.979657	0.960861	0	0.999344	0.896523
smri_thick_cdk_parahpal_bil	-0.0412968	-0.380187	0.967064	0.703856	-0.00248642	-0.0264173	-0.12054	0.115567	-0.162659	0.109825	-10.7364	0	-0.138041	-0.163251	-0.112831	-0.62281	0.533502	-0.0145491	-0.0603528	0.0312546	1.02262	0.306646	0.0276092	-0.0253277	0.0805461	0.979657	0.960861	0	0.999344	0.896523
smri_thick_cdk_paracn_bil	-0.675274	-0.551214	0.499588	0.581554	-0.0402154	-0.037894	-0.156986	0.0765552	-0.172688	0.0969003	-17.4816	0	-0.344905	-0.38359	-0.30622	0.730356	0.465284	0.0261972	-0.044133	0.0965274	-0.553661	0.579891	-0.0229498	-0.104225	0.058325	0.979657	0.960861	0	0.972463	0.948217
smri_thick_cdk_parsopc_bil	0.327239	1.52781	0.743527	0.126741	0.0196465	0.105933	-0.098071	0.137364	-0.0300184	0.241883	-13.4776	0	-0.235464	-0.26972	-0.201209	0.378933	0.70479	0.0120334	-0.0502322	0.074299	-0.794242	0.427177	-0.0291482	-0.101106	0.04281	0.979657	0.960861	0	0.999344	0.896523
smri_thick_cdk_parsobis_bil	0.374228	0.555203	0.708281	0.578826	0.0221993	0.0380437	-0.0941128	0.138511	-0.0963107	0.172398	-19.5468	0	-0.352161	-0.387486	-0.316836	-0.726048	0.467919	-0.0237778	-0.0879916	0.0404359	-1.39269	0.163914	-0.0527095	-0.126918	0.0214993	0.979657	0.960861	0	0.972463	0.896523
smri_thick_cdk_parstgris_bil	-0.621627	0.90369	0.534267	0.36628	-0.0374482	0.0628753	-0.155568	0.0806716	-0.073546	0.199297	-18.0308	0	-0.354514	-0.393065	-0.315962	0.59272	0.553455	0.0211865	-0.0488995	0.0912726	-0.133225	0.894033	-0.00550315	-0.0864963	0.07549	0.979657	0.960861	0	0.999344	0.948217
smri_thick_cdk_pericc_bil	1.37351	-0.245647	0.169769	0.805984	0.0789696	-0.016287	-0.0337633	0.191702	-0.14629	0.113716	-15.258	0	-0.26663	-0.300894	-0.232366	-0.718856	0.472339	-0.0228346	-0.0851181	0.0394489	-0.430504	0.666889	-0.0158036	-0.0877816	0.0561744	0.979657	0.960861	0	0.972463	0.948217
smri_thick_cdk_postcn_bil	-1.96327	-0.370611	0.0497705	0.710971	-0.111625	-0.0242836	-0.223106	-0.000143427	-0.152758	0.104191	-18.5149	0	-0.323667	-0.357943	-0.28939	0.111233	0.911446	0.00353471	-0.058773	0.0658424	-0.25254	0.800657	-0.00927419	-0.0812799	0.0627315	0.870984	0.960861	0	0.999344	0.948217
smri_thick_cdk_ptcate_bil	-1.06665	-1.12325	0.286283	0.261491	-0.0649239	-0.0788186	-0.184269	0.0544211	-0.216405	0.0587677	-22.293	0	-0.34547	-0.375855	-0.315085	-0.723961	0.4692	-0.0203885	-0.0756077	0.0348308	-0.455971	0.648475	-0.0148406	-0.0786576	0.0489763	0.979657	0.960861	0	0.972463	0.948217
smri_thick_cdk_precn_bil	-0.454941	-0.557815	0.649203	0.577035	-0.0273335	-0.0386528	-0.145138	0.0904708	-0.174519	0.0972137	-3.07443	0.00214597	-0.070637	-0.115686	-0.0255876	1.52388	0.127745	0.0636684	-0.0182527	0.14559	-0.469552	0.638741	-0.0226697	-0.117333	0.071994	0.979657	0.960861	0.00227603	0.900686	0.948217
smri_thick_cdk_pc_bil	0.143257	-0.440018	0.886104	0.659977	0.00830376	-0.029388	-0.105349	0.121957	-0.160343	0.101567	-28.8141	0	-0.50971	-0.544394	-0.475025	-0.8767	0.380787	-0.0281908	-0.0912397	0.0348582	-1.0106	0.312369	-0.0375543	-0.110417	0.0353081	0.979657	0.960861	0	0.972463	0.896523
smri_thick_cdk_rracate_bil	0.0788924	-1.111	0.937126	0.266697	0.00467376	-0.0759374	-0.111485	0.120833	-0.209955	0.0580805	-11.2729	0	-0.288875	-0.33912	-0.23863	-1.75042	0.0802453	-0.0815891	-0.172982	0.00980364	0.160862	0.872223	0.00866366	-0.0969376	0.114265	0.979657	0.960861	0	0.900686	0.948217
smri_thick_cdk_rrmdfr_bil	-0.0255023	-0.374939	0.979657	0.707748	-0.00148514	-0.025196	-0.11567	0.1127	-0.156959	0.106567	-19.2107	0	-0.415142	-0.457514	-0.37277	-0.0629743	0.949795	-0.00247459	-0.0795225	0.0745733	-0.661249	0.508552	-0.0300261	-0.11906	0.0590077	0.979657	0.960861	0	0.999344	0.948217
smri_thick_cdk_sufr_bil	-0.882283	-0.591396	0.37774	0.554328	-0.052356	-0.0404422	-0.168709	0.0639975	-0.174527	0.0936422	-16.0793	0	-0.312289	-0.35037	-0.274207	0.798846	0.424503	0.0282058	-0.0410246	0.0974363	-0.305839	0.759769	-0.0124791	-0.0924834	0.0675251	0.979657	0.960861	0	0.972463	0.948217
smri_thick_cdk_supl_bil	-0.0632751	0.0920343	0.949554	0.92668	-0.00366056	0.0061384	-0.117093	0.109772	-0.124637	0.136914	-19.3631	0	-0.439272	-0.483753	-0.39479	0.941501	0.346596	0.0388423	-0.0420496	0.119734	-0.33444	0.738093	-0.0159435	-0.109417	0.0775297	0.979657	0.960861	0	0.972463	0.948217
smri_thick_cdk_sutm_bil	-0.460796	-0.145607	0.645003	0.884248	-0.0275595	-0.0100423	-0.144829	0.0897096	-0.145272	0.125187	-11.894	0	-0.207636	-0.241865	-0.173407	0.00647172	0.994837	0.000205357	-0.0620118	0.0624225	-0.295584	0.767588	-0.0108393	-0.0827414	0.0610628	0.979657	0.960861	0	0.999344	0.948217
smri_thick_cdk_sm_bil	0.124464	-0.291129	0.900961	0.770984	0.00702812	-0.0189556	-0.10369	0.117746	-0.146621	0.10871	-15.1295	0	-0.310359	-0.35058	-0.270137	0.000821775	0.999344	3.06519e-05	-0.0731045	0.0731658	-0.95698	0.338728	-0.0412482	-0.125761	0.0432648	0.979657	0.960861	0	0.999344	0.896523
smri_thick_cdk_frpole_bil	-0.418935	0.0835697	0.675313	0.933408	-0.0250403	0.00577768	-0.142237	0.0921561	-0.12978	0.141336	-14.6013	0	-0.302285	-0.342878	-0.261693	1.0771	0.281605	0.0405432	-0.0332615	0.114348	-0.161335	0.871851	-0.00701777	-0.0923065	0.078271	0.979657	0.960861	0	0.972463	0.948217
smri_thick_cdk_tmpole_bil	-0.142876	0.686797	0.886401	0.492281	-0.00872625	0.0484681	-0.12848	0.111027	-0.0899043	0.186841	-1.60052	0.109687	-0.0486872	-0.108332	0.0109578	-0.0203389	0.983776	-0.00112575	-0.109652	0.107401	-1.07577	0.282199	-0.0687934	-0.194179	0.0565926	0.979657	0.960861	0.112913	0.999344	0.896523
smri_thick_cdk_trvtm_bil	0.0878749	0.652655	0.929986	0.514063	0.00528705	0.0452754	-0.112682	0.123257	-0.0907437	0.181294	-12.0034	0	-0.213033	-0.247832	-0.178235	-0.301698	0.762923	-0.00973269	-0.0729859	0.0535205	-1.1589	0.246677	-0.0432054	-0.116305	0.0298939	0.979657	0.960861	0	0.999344	0.896523
smri_thick_cdk_insula_bil	0.814807	0.666208	0.41527	0.505346	0.0472607	0.0445976	-0.0664672	0.160989	-0.0866596	0.175855	-11.7014	0	-0.334618	-0.390688	-0.278548	-0.0193196	0.984589	-0.0010052	-0.103023	0.101013	0.190366	0.849048	0.0114435	-0.106424	0.129311	0.979657	0.960861	0	0.999344	0.948217
smri_thick_cdk_mean	-0.632937	-0.128138	0.526856	0.898054	-0.0362433	-0.00845832	-0.14852	0.0760331	-0.137886	0.120969	-24.8723	0	-0.447399	-0.482668	-0.412129	0.310971	0.755865	0.0101685	-0.0539466	0.0742836	-0.780097	0.435454	-0.0294788	-0.103573	0.0446151	0.979657	0.960861	0	0.999344	0.896523

## Sheet: S50 resiliency surface area
surface area ~ trauma resiliency + trauma susceptibility at age 9-11 * time (age 9-11 vs age 11-13), adjusted for SES
region	t_resilient	t_susceptible	p_resilient	p_susceptible	StdB_resilient	StdB_susceptible	CI_low_resilient	CI_high_resilient	CI_low_susceptible	CI_high_susceptible	t_time	p_time	d_time	CI_low_time	CI_high_time	t_resilient_interaction	p_resilient_interaction	StdB_resilient_interaction	CI_low_resilient_interaction	CI_high_resilient_interaction	t_susceptible_interaction	p_susceptible_interaction	StdB_susceptible_interaction	CI_low_susceptible_interaction	CI_high_susceptible_interaction	p_resilient_FDR	p_susceptible_FDR	p_time_FDR	p_resilient_interaction_FDR	p_susceptible_interaction_FDR
smri_area_cdk_bankssts_bil	-0.960764	0.0763751	0.336828	0.939131	-0.0493751	0.0045334	-0.150141	0.0513906	-0.111851	0.120917	-9.95914	0	-0.0975838	-0.116796	-0.0783716	-2.12571	0.0336967	-0.0346694	-0.0666483	-0.00269042	-0.924739	0.355256	-0.0174304	-0.0543886	0.0195277	0.993301	0.943574	0	0.425711	0.990552
smri_area_cdk_cdacate_bil	-0.660867	-0.461886	0.508803	0.644232	-0.0354091	-0.0285327	-0.140466	0.0696473	-0.149656	0.0925911	2.82164	0.00483392	0.0239126	0.00729579	0.0405293	-1.01833	0.308692	-0.0141285	-0.0413322	0.0130752	0.53269	0.594331	0.00854134	-0.022898	0.0399807	0.993301	0.876863	0.0060424	0.627992	0.990552
smri_area_cdk_cdmdfr_bil	0.309547	0.161655	0.756947	0.871599	0.0153566	0.00924207	-0.0819151	0.112628	-0.102853	0.121338	-4.47199	8.2636e-06	-0.0528979	-0.076091	-0.0297048	-1.28345	0.199543	-0.0258137	-0.0652497	0.0136223	0.325791	0.74463	0.00757272	-0.0380031	0.0531485	0.993301	0.92515	1.52224e-05	0.627992	0.993735
smri_area_cdk_cuneus_bil	0.0309253	-0.35358	0.975333	0.723703	0.00170758	-0.0224981	-0.106557	0.109973	-0.14726	0.102263	-3.75589	0.000178474	-0.0276814	-0.0421324	-0.0132305	-1.04854	0.294559	-0.0124811	-0.0358205	0.0108583	-1.44536	0.148566	-0.0198833	-0.0468565	0.00708995	0.993301	0.876863	0.000260274	0.627992	0.902998
smri_area_cdk_ehinal_bil	-0.536625	-1.80324	0.591601	0.0715319	-0.0293877	-0.114274	-0.136766	0.0779905	-0.238529	0.00998147	-1.98159	0.0476782	-0.0281508	-0.0560056	-0.00029614	0.761631	0.446398	0.0185278	-0.0291703	0.066226	0.566568	0.571091	0.0159283	-0.0391955	0.0710521	0.993301	0.513954	0.0556246	0.680971	0.990552
smri_area_cdk_fusiform_bil	-1.09678	-0.568599	0.272938	0.569724	-0.0479269	-0.0286284	-0.133607	0.0377534	-0.12735	0.0700932	-3.8064	0.000146513	-0.0260368	-0.0394488	-0.0126248	-0.380555	0.703596	-0.00425825	-0.0261982	0.0176817	-1.40964	0.158888	-0.0182292	-0.0435852	0.00712682	0.993301	0.876863	0.000222954	0.804171	0.902998
smri_area_cdk_ifpl_bil	-0.742935	-2.03699	0.457643	0.0418334	-0.0364302	-0.115137	-0.132576	0.059716	-0.225965	-0.00430937	-14.8999	0	-0.132609	-0.15006	-0.115159	0.299148	0.764872	0.00441269	-0.02451	0.0333354	-0.239456	0.810787	-0.00408215	-0.0375082	0.0293439	0.993301	0.513954	0	0.836579	0.993735
smri_area_cdk_iftm_bil	0.248586	-0.563222	0.803718	0.573374	0.0113059	-0.0295173	-0.0778701	0.100482	-0.132276	0.0732412	-1.66297	0.0965144	-0.0123829	-0.0269832	0.00221733	-1.59895	0.110068	-0.0195522	-0.0435285	0.00442409	0.578315	0.563149	0.0081728	-0.0195367	0.0358823	0.993301	0.876863	0.105563	0.550339	0.990552
smri_area_cdk_ihcate_bil	-0.779721	-0.283742	0.435688	0.77665	-0.038753	-0.0162513	-0.136204	0.0586983	-0.128553	0.0960502	-11.0263	0	-0.0903146	-0.106375	-0.0742544	0.988738	0.322967	0.0133069	-0.0130817	0.0396955	0.155736	0.876264	0.00242231	-0.0280751	0.0329197	0.993301	0.876863	0	0.627992	0.993735
smri_area_cdk_locc_bil	-1.64886	0.565006	0.0993937	0.572156	-0.0797967	0.0315084	-0.174687	0.015094	-0.0778355	0.140852	-11.349	0	-0.0759371	-0.0890566	-0.0628176	0.597971	0.549953	0.0064793	-0.0147663	0.0277249	0.341384	0.732864	0.00427499	-0.0202785	0.0288285	0.993301	0.876863	0	0.735044	0.993735
smri_area_cdk_lobfr_bil	0.0773089	-1.63181	0.938387	0.102903	0.00329614	-0.0802506	-0.0803022	0.0868944	-0.176678	0.0161767	-4.83499	1.45265e-06	-0.0650296	-0.0914012	-0.038658	-0.828241	0.407668	-0.0193944	-0.0653081	0.0265192	0.785695	0.432173	0.0212615	-0.0317977	0.0743207	0.993301	0.513954	2.8246e-06	0.679447	0.990552
smri_area_cdk_lingual_bil	-0.0517591	2.13233	0.958728	0.0331418	-0.00287514	0.136421	-0.111792	0.106041	0.0109778	0.261864	-3.35711	0.000805295	-0.0216089	-0.0342298	-0.00898807	0.644417	0.519405	0.00663482	-0.0135527	0.0268224	-0.43187	0.665899	-0.00513874	-0.0284693	0.0181918	0.993301	0.513954	0.00112741	0.735044	0.993735
smri_area_cdk_mobfr_bil	0.520909	-0.833919	0.602494	0.404436	0.0210523	-0.0389212	-0.0581902	0.100295	-0.130434	0.052592	-5.6511	1.87334e-08	-0.0847478	-0.114152	-0.0553431	-0.0576049	0.954071	-0.00152109	-0.0532959	0.0502537	0.865779	0.386751	0.0264179	-0.0334113	0.0862471	0.993301	0.853698	3.85688e-08	0.954071	0.990552
smri_area_cdk_mdtm_bil	-0.413277	-0.37155	0.679467	0.710284	-0.0181996	-0.018869	-0.104546	0.0681464	-0.118445	0.0807067	-7.5746	6.026e-14	-0.0656933	-0.0826985	-0.048688	-0.386938	0.698864	-0.00560401	-0.0340014	0.0227934	0.898775	0.368934	0.0150437	-0.0177753	0.0478627	0.993301	0.876863	1.5065e-13	0.804171	0.990552
smri_area_cdk_parahpal_bil	-1.21264	-0.818137	0.225452	0.413402	-0.0611	-0.0475472	-0.159894	0.0376943	-0.161499	0.0664044	0.864709	0.387318	0.0106608	-0.0135128	0.0348345	-0.0752088	0.940059	-0.00158008	-0.0427738	0.0396136	0.609715	0.542145	0.0148039	-0.0328031	0.0624109	0.993301	0.853698	0.39871	0.954071	0.990552
smri_area_cdk_paracn_bil	0.765294	-0.853936	0.444218	0.393276	0.0388724	-0.050029	-0.0607219	0.138467	-0.164902	0.064844	-7.64383	3.488e-14	-0.0808109	-0.10154	-0.0600818	-1.04923	0.29425	-0.0186197	-0.0534152	0.0161759	0.920111	0.357669	0.0188707	-0.0213425	0.0590839	0.993301	0.853698	9.392e-14	0.627992	0.990552
smri_area_cdk_parsopc_bil	-0.243534	-0.287443	0.807624	0.773811	-0.0131976	-0.0179576	-0.119454	0.0930593	-0.140452	0.104537	-3.33499	0.000870773	-0.0369577	-0.0586862	-0.0152291	-2.41219	0.0159783	-0.0448003	-0.0812162	-0.00838438	-1.37787	0.168453	-0.0295748	-0.0716607	0.0125111	0.993301	0.876863	0.00117219	0.425711	0.902998
smri_area_cdk_parsobis_bil	-0.00839709	-0.5562	0.993301	0.578159	-0.000400286	-0.0306366	-0.0938682	0.0930676	-0.138638	0.0773651	-2.46737	0.0137095	-0.0212892	-0.0382071	-0.0043713	-1.34324	0.17941	-0.019198	-0.0472215	0.00882557	0.593882	0.552686	0.00980954	-0.0225774	0.0421965	0.993301	0.876863	0.016546	0.627992	0.990552
smri_area_cdk_parstgris_bil	-0.131928	0.640672	0.895059	0.521831	-0.00704183	0.0395534	-0.111699	0.0976155	-0.0814979	0.160605	-4.05292	5.2792e-05	-0.0396237	-0.0587931	-0.0204543	-1.87626	0.0608158	-0.030415	-0.0621995	0.00136951	-0.168476	0.866232	-0.0031563	-0.0398898	0.0335772	0.993301	0.876863	8.79867e-05	0.425711	0.993735
smri_area_cdk_pericc_bil	0.0970062	0.320614	0.922734	0.748546	0.00570663	0.0217102	-0.109639	0.121052	-0.111061	0.154481	1.05562	0.291287	0.00780665	-0.00669363	0.0223069	1.11963	0.26305	0.0133176	-0.0100048	0.0366399	-1.33953	0.1806	-0.0184139	-0.0453673	0.00853959	0.993301	0.876863	0.308941	0.627992	0.902998
smri_area_cdk_postcn_bil	0.127736	-1.64013	0.898375	0.10118	0.00551141	-0.0818032	-0.0790886	0.0901114	-0.179597	0.015991	-12.2908	0	-0.140869	-0.163342	-0.118396	0.368888	0.712266	0.00725576	-0.0313107	0.0458222	0.082736	0.934073	0.00188069	-0.0426896	0.0464509	0.993301	0.513954	0	0.804171	0.993735
smri_area_cdk_ptcate_bil	-0.902086	-0.860825	0.367172	0.389484	-0.046457	-0.0511767	-0.147434	0.0545205	-0.167745	0.0653912	-7.94831	3.56e-15	-0.0571116	-0.0712003	-0.0430229	-0.897637	0.369539	-0.0104499	-0.0332761	0.0123763	-0.475213	0.634712	-0.00639359	-0.0327738	0.0199866	0.993301	0.853698	1.039e-14	0.679447	0.993735
smri_area_cdk_precn_bil	-0.305398	-1.5663	0.760103	0.117475	-0.0134238	-0.0793479	-0.0996089	0.0727612	-0.178678	0.0199824	-2.99102	0.00282043	-0.0349788	-0.0579089	-0.0120486	-1.10581	0.268991	-0.0222058	-0.0615795	0.0171679	0.159709	0.873133	0.00370636	-0.0417968	0.0492095	0.993301	0.513954	0.00365611	0.627992	0.993735
smri_area_cdk_pc_bil	0.0930792	-1.06589	0.925855	0.286674	0.00444297	-0.0586723	-0.0891497	0.0980357	-0.166603	0.049258	-19.2186	0	-0.13713	-0.151121	-0.12314	1.69568	0.090194	0.0197134	-0.00308157	0.0425083	-0.745578	0.456062	-0.0100174	-0.0363615	0.0163267	0.993301	0.836132	0	0.526132	0.990552
smri_area_cdk_rracate_bil	-0.15998	-0.0707908	0.872919	0.943574	-0.00763427	-0.00389737	-0.101202	0.085933	-0.111846	0.104051	-1.87004	0.0616514	-0.0208808	-0.0427744	0.00101286	-0.853053	0.393774	-0.0161644	-0.0533184	0.0209896	-0.163209	0.870377	-0.00357414	-0.0465127	0.0393644	0.993301	0.943574	0.0696064	0.679447	0.993735
smri_area_cdk_rrmdfr_bil	-0.624509	-0.290483	0.532388	0.771486	-0.0284963	-0.0153258	-0.117965	0.0609724	-0.118774	0.0881226	-6.12425	1.1306e-09	-0.0687342	-0.0907402	-0.0467281	-1.42294	0.154973	-0.0272185	-0.0647245	0.0102874	-0.701818	0.482908	-0.0155147	-0.0588599	0.0278305	0.993301	0.876863	2.63807e-09	0.627992	0.990552
smri_area_cdk_sufr_bil	0.791549	-0.160785	0.428752	0.872285	0.034064	-0.00798085	-0.050316	0.118444	-0.105306	0.0893445	-4.24266	2.33315e-05	-0.0455133	-0.0665474	-0.0244793	-2.08091	0.0376284	-0.0381043	-0.0740083	-0.00220031	0.0208935	0.983334	0.000442151	-0.0410515	0.0419358	0.993301	0.92515	4.08301e-05	0.425711	0.993735
smri_area_cdk_supl_bil	1.39809	-1.76797	0.162288	0.0772624	0.0675233	-0.0984713	-0.0271745	0.162221	-0.20768	0.0107373	-14.5796	0	-0.170208	-0.193099	-0.147317	0.541808	0.588035	0.0107671	-0.0281978	0.0497319	0.713083	0.475911	0.0163769	-0.0286543	0.0614081	0.993301	0.513954	0	0.735044	0.990552
smri_area_cdk_sutm_bil	-0.847147	-0.379563	0.397059	0.704327	-0.036963	-0.0191004	-0.122515	0.0485889	-0.117769	0.0795684	-11.9701	0	-0.106858	-0.124362	-0.0893542	-0.562364	0.573963	-0.00841344	-0.0377479	0.020921	0.00785388	0.993735	0.000135796	-0.033766	0.0340376	0.993301	0.876863	0	0.735044	0.993735
smri_area_cdk_sm_bil	1.26052	-1.78163	0.207684	0.0750125	0.0614992	-0.100374	-0.0341632	0.157162	-0.210839	0.0100911	-11.1541	0	-0.114354	-0.134456	-0.0942518	0.624364	0.532489	0.0107527	-0.023015	0.0445205	0.934369	0.350273	0.0185971	-0.0204283	0.0576224	0.993301	0.513954	0	0.735044	0.990552
smri_area_cdk_frpole_bil	1.62376	1.32393	0.10461	0.185696	0.0759608	0.0717294	-0.0157642	0.167686	-0.0345022	0.177961	-5.71266	1.31044e-08	-0.092136	-0.12376	-0.0605124	-1.04222	0.297475	-0.0294452	-0.0848407	0.0259503	-1.55312	0.120604	-0.050707	-0.114722	0.0133082	0.993301	0.70507	2.86659e-08	0.627992	0.902998
smri_area_cdk_tmpole_bil	0.832437	-0.652631	0.405279	0.514081	0.0411099	-0.0371838	-0.0557216	0.137941	-0.148898	0.0745301	-3.84282	0.000126023	-0.0584252	-0.0882359	-0.0286145	0.157704	0.874711	0.00416646	-0.0476355	0.0559685	-0.102706	0.91821	-0.00313577	-0.0630001	0.0567286	0.993301	0.876863	0.000200492	0.927724	0.993735
smri_area_cdk_trvtm_bil	-0.800932	-1.20622	0.423299	0.22792	-0.0421737	-0.0733249	-0.145418	0.0610708	-0.192516	0.0458667	-9.64551	0	-0.0965902	-0.116225	-0.0769553	-0.759802	0.447496	-0.0126624	-0.0453391	0.0200143	2.15124	0.0316212	0.0414335	0.00366895	0.0791981	0.993301	0.7252	0	0.680971	0.902998
smri_area_cdk_insula_bil	-0.107408	-0.815916	0.914477	0.414653	-0.004773	-0.0418963	-0.0919044	0.0823584	-0.142578	0.0587856	0.173663	0.862151	0.00282711	-0.0290924	0.0347466	-1.87937	0.0603864	-0.0538228	-0.109976	0.00233044	-1.4012	0.161361	-0.0463714	-0.111261	0.0185178	0.993301	0.853698	0.862151	0.425711	0.902998
smri_area_cdk_total	-0.137224	-1.27828	0.890882	0.201449	-0.00466164	-0.0500196	-0.0712701	0.0619468	-0.126744	0.0267051	-14.0963	0	-0.095814	-0.109141	-0.0824867	-1.08386	0.278709	-0.0123238	-0.034618	0.00997042	0.036741	0.970699	0.0004828	-0.0252827	0.0262483	0.993301	0.70507	0	0.627992	0.993735

[truncated: 2 more sheets: S51 resiliency volume, S52 resiliency T1w-T2w]
